# Supplementary material for: Long overdue: a new, widespread, species of Pristimantis (Anura, Strabomantidae) from the Chocó region and the synonymy of Pristimantis subsigillatus
Source: Zookeys. 2026 Jul 24;1286:121–52. doi: 10.3897/zookeys.1286.194383 (PMC13428246; doi:10.3897/zookeys.1286.194383)
Supplement: XML Treatment for Pristimantis milpe [file zookeys.1286.194383-treatment1.xml]

<!DOCTYPE tp:taxon-treatment
  PUBLIC "-//TaxonX//DTD Taxonomic Treatment Publishing DTD v0 20100105//EN" "tax-treatment-NSO.dtd">
<tp:taxon-treatment xmlns:tp="http://www.plazi.org/taxpub"><tp:treatment-meta><kwd-group><label>Taxon classification</label><kwd>
                <named-content content-type="kingdom">Animalia</named-content>
              </kwd><kwd>
                <named-content content-type="order">Anura</named-content>
              </kwd><kwd>
                <named-content content-type="family">Craugastoridae</named-content>
              </kwd></kwd-group><mixed-citation publication-type="journal"><person-group><name><surname>Ron</surname><given-names>Santiago R.</given-names></name><name><surname>Paredes-Aguirre</surname><given-names>Poulette</given-names></name><name><surname>Paucar</surname><given-names>Diego A.</given-names></name><name><surname>López</surname><given-names>Yaara</given-names></name><name><surname>Apunte</surname><given-names>Katherine</given-names></name><name><surname>Ortega</surname><given-names>Jhael A.</given-names></name></person-group><article-title>Long overdue: a new, widespread, species of <italic><tp:taxon-name><tp:taxon-name-part taxon-name-part-type="genus" reg="Pristimantis">Pristimantis</tp:taxon-name-part></tp:taxon-name></italic> (<tp:taxon-name><tp:taxon-name-part taxon-name-part-type="order" reg="Anura">Anura</tp:taxon-name-part></tp:taxon-name>, <tp:taxon-name><tp:taxon-name-part taxon-name-part-type="family" reg="Strabomantidae">Strabomantidae</tp:taxon-name-part></tp:taxon-name>) from the Chocó region and the synonymy of <italic><tp:taxon-name><tp:taxon-name-part taxon-name-part-type="genus" reg="Pristimantis">Pristimantis</tp:taxon-name-part> <tp:taxon-name-part taxon-name-part-type="species" reg="subsigillatus">subsigillatus</tp:taxon-name-part></tp:taxon-name></italic></article-title><source>Zookeys</source><day>24</day><month>07</month><year>2026</year><volume>1286</volume><fpage>121</fpage><lpage>152</lpage><pub-id pub-id-type="doi">10.3897/zookeys.1286.194383</pub-id></mixed-citation></tp:treatment-meta><tp:nomenclature><tp:taxon-name><object-id xmlns:xlink="http://www.w3.org/1999/xlink" content-type="arpha" xlink:type="simple">B0061B8E-72A9-5208-849D-496C52D445B9</object-id>
                    		<tp:taxon-name-part taxon-name-part-type="genus" reg="Pristimantis">Pristimantis</tp:taxon-name-part> <tp:taxon-name-part taxon-name-part-type="species" reg="milpe">milpe</tp:taxon-name-part>
                    	
                    		<object-id xmlns:xlink="http://www.w3.org/1999/xlink" content-type="zoobank" xlink:type="simple">https://zoobank.org/68887E18-6D6A-40EE-9EFD-AA8D23B2D5A8</object-id>
                    	</tp:taxon-name><tp:taxon-status xmlns:xlink="http://www.w3.org/1999/xlink" xlink:type="simple">sp. nov.</tp:taxon-status><xref ref-type="fig" rid="F5">Figs 5</xref><xref ref-type="fig" rid="F6">, 6</xref><xref ref-type="fig" rid="F7">, 7, 11, 12</xref><tp:nomenclature-citation-list><tp:nomenclature-citation><tp:taxon-name><tp:taxon-name-part taxon-name-part-type="genus" reg="Eleutherodactylus">Eleutherodactylus</tp:taxon-name-part> <tp:taxon-name-part taxon-name-part-type="species" reg="subsigillatus">subsigillatus</tp:taxon-name-part></tp:taxon-name><comment> Lynch, 1980b in part; <xref ref-type="bibr" rid="B43">Lynch and Duellman (1997)</xref> in part.</comment></tp:nomenclature-citation><tp:nomenclature-citation><tp:taxon-name><tp:taxon-name-part taxon-name-part-type="genus" reg="Pristimantis">Pristimantis</tp:taxon-name-part> <tp:taxon-name-part taxon-name-part-type="species" reg="subsigillatus">subsigillatus</tp:taxon-name-part></tp:taxon-name><comment>: <xref ref-type="bibr" rid="B1">Arteaga et al. (2013)</xref>; <xref ref-type="bibr" rid="B2">Arteaga et al. (2016)</xref>; <xref ref-type="bibr" rid="B13">Chavez and Catenazzi (2016)</xref>; <xref ref-type="bibr" rid="B60">Rivera-Correa and Daza (2016)</xref>; <xref ref-type="bibr" rid="B67">Stanescu et al. (2017)</xref>; <xref ref-type="bibr" rid="B10">Carrión-Olmedo and Ron (2021)</xref>; <xref ref-type="bibr" rid="B50">Moretta-Urdiales et al. (2025)</xref>; <xref ref-type="bibr" rid="B22">Fuchs (2025)</xref>.</comment></tp:nomenclature-citation></tp:nomenclature-citation-list></tp:nomenclature><tp:treatment-sec sec-type="Type material"><title>Type material.</title><p><bold><italic>Holotype</italic></bold>: • <named-content xmlns:xlink="http://www.w3.org/1999/xlink" content-type="dwc:institutional_code" xlink:title="Museo de Zoologia, Pontificia Universidad Catolica del Ecuador" xlink:href="https://scientific-collections.gbif.org/institution/1f33a2dd-ea62-4da3-b6f3-6fc19d259c99" xlink:type="simple">QCAZ</named-content>-A 77106 (field series SC-PUCE 64534), adult male collected in Ecuador, Pichincha Province, Milpe Bird Sanctuary, on the trails of the Reserve (<named-content xmlns:xlink="http://www.w3.org/1999/xlink" content-type="dwc:verbatimCoordinates" xlink:type="simple">0.031318°N, 78.8673°W</named-content>), 1150 m, collected by Santiago Ron, María José Navarrete, Julio Carrión, Vincent Premel, and Daniel Zumel on February 12, 2020. <bold><italic>Paratypes</italic> (<italic>n</italic> = 21)</bold>: • <bold>Ecuador</bold>. Bolívar Province: Tablas La Florida: <named-content xmlns:xlink="http://www.w3.org/1999/xlink" content-type="dwc:institutional_code" xlink:title="Museo de Zoologia, Pontificia Universidad Catolica del Ecuador" xlink:href="https://scientific-collections.gbif.org/institution/1f33a2dd-ea62-4da3-b6f3-6fc19d259c99" xlink:type="simple">QCAZ</named-content>-A 51314, adult female (<named-content xmlns:xlink="http://www.w3.org/1999/xlink" content-type="dwc:verbatimCoordinates" xlink:type="simple">1.66577°S, 79.25843°W</named-content>) 361 m, collected by Diana Troya, Francy Mora, Estefanía Boada, Jorge Valencia, and Fernando Ayala on June 09, 2011. • Las Naves Canton, 2 km NE Recinto Naves Chico: <named-content xmlns:xlink="http://www.w3.org/1999/xlink" content-type="dwc:institutional_code" xlink:title="Museo de Zoologia, Pontificia Universidad Catolica del Ecuador" xlink:href="https://scientific-collections.gbif.org/institution/1f33a2dd-ea62-4da3-b6f3-6fc19d259c99" xlink:type="simple">QCAZ</named-content>-A 79899, adult male (<named-content xmlns:xlink="http://www.w3.org/1999/xlink" content-type="dwc:verbatimCoordinates" xlink:type="simple">1.3091°S, 79.2457°W</named-content>), 992 m, collected by Edwin Carrillo on October 5, 2024. • Esmeraldas Province: Eloy Alfaro Canton, Santo Domingo de Onzole Parish, Tesoro Escondido Reserve: <named-content xmlns:xlink="http://www.w3.org/1999/xlink" content-type="dwc:institutional_code" xlink:title="Museo de Zoologia, Pontificia Universidad Catolica del Ecuador" xlink:href="https://scientific-collections.gbif.org/institution/1f33a2dd-ea62-4da3-b6f3-6fc19d259c99" xlink:type="simple">QCAZ</named-content>-A 65561, adult male (<named-content xmlns:xlink="http://www.w3.org/1999/xlink" content-type="dwc:verbatimCoordinates" xlink:type="simple">0.53529°N, 79.14291°W</named-content>) 294 m, <named-content xmlns:xlink="http://www.w3.org/1999/xlink" content-type="dwc:institutional_code" xlink:title="Museo de Zoologia, Pontificia Universidad Catolica del Ecuador" xlink:href="https://scientific-collections.gbif.org/institution/1f33a2dd-ea62-4da3-b6f3-6fc19d259c99" xlink:type="simple">QCAZ</named-content>-A 65562, adult male, (<named-content xmlns:xlink="http://www.w3.org/1999/xlink" content-type="dwc:verbatimCoordinates" xlink:type="simple">0.53775°N, 79.14420°W</named-content>) 309 m, collected by Diego Almeida, Kunam Nusirquia, Diego Paucar, Estefany Guerra, and Diego Quirola on October 19, 2016. • Quinindé Canton, Rosa Zárate Parish, Mache-Chindul Ecological Reserve, Bilsa Biological Station: <named-content xmlns:xlink="http://www.w3.org/1999/xlink" content-type="dwc:institutional_code" xlink:title="Museo de Zoologia, Pontificia Universidad Catolica del Ecuador" xlink:href="https://scientific-collections.gbif.org/institution/1f33a2dd-ea62-4da3-b6f3-6fc19d259c99" xlink:type="simple">QCAZ</named-content>-A 74171, adult female (<named-content xmlns:xlink="http://www.w3.org/1999/xlink" content-type="dwc:verbatimCoordinates" xlink:type="simple">0.34886°N, 79.71386°W</named-content>) 506 m, and <named-content xmlns:xlink="http://www.w3.org/1999/xlink" content-type="dwc:institutional_code" xlink:title="Museo de Zoologia, Pontificia Universidad Catolica del Ecuador" xlink:href="https://scientific-collections.gbif.org/institution/1f33a2dd-ea62-4da3-b6f3-6fc19d259c99" xlink:type="simple">QCAZ</named-content>-A 74172, adult female (<named-content xmlns:xlink="http://www.w3.org/1999/xlink" content-type="dwc:verbatimCoordinates" xlink:type="simple">0.34361°S, 79.71598°W</named-content>) 526 m, collected by Diego Almeida, Darwin Núñez, Gabriela Pazmiño, Andrea Echeverry, and Kelly Granda on August 9, 2018. • Manabí Province: Jama Canton, Jama Parish, Camarones, Jama-Coaque Ecological Reserve: <named-content xmlns:xlink="http://www.w3.org/1999/xlink" content-type="dwc:institutional_code" xlink:title="Museo de Zoologia, Pontificia Universidad Catolica del Ecuador" xlink:href="https://scientific-collections.gbif.org/institution/1f33a2dd-ea62-4da3-b6f3-6fc19d259c99" xlink:type="simple">QCAZ</named-content>-A 67340, adult female (<named-content xmlns:xlink="http://www.w3.org/1999/xlink" content-type="dwc:verbatimCoordinates" xlink:type="simple">0.12236°S, 80.11539°W</named-content>) 646 m, <named-content xmlns:xlink="http://www.w3.org/1999/xlink" content-type="dwc:institutional_code" xlink:title="Museo de Zoologia, Pontificia Universidad Catolica del Ecuador" xlink:href="https://scientific-collections.gbif.org/institution/1f33a2dd-ea62-4da3-b6f3-6fc19d259c99" xlink:type="simple">QCAZ</named-content>-A 67341, adult female, (<named-content xmlns:xlink="http://www.w3.org/1999/xlink" content-type="dwc:verbatimCoordinates" xlink:type="simple">0.109009°S, 80.10940°W</named-content>) 640 m, <named-content xmlns:xlink="http://www.w3.org/1999/xlink" content-type="dwc:institutional_code" xlink:title="Museo de Zoologia, Pontificia Universidad Catolica del Ecuador" xlink:href="https://scientific-collections.gbif.org/institution/1f33a2dd-ea62-4da3-b6f3-6fc19d259c99" xlink:type="simple">QCAZ</named-content>-A 67342, subadult female (<named-content xmlns:xlink="http://www.w3.org/1999/xlink" content-type="dwc:verbatimCoordinates" xlink:type="simple">0.119429°S, 80.11534°W</named-content>) 661 m, collected by Diego Almeida, Kunam Nusirquia, Darwin Núñez, Fernando Ayala, Malki Bustos, Camila Silva, Valeria Chasiluisa, and Katherin Hinojosa from March 25 to March 28, 2017. • Pichincha Province: La Unión del Toachi, trail to the Botanical Garden: <named-content xmlns:xlink="http://www.w3.org/1999/xlink" content-type="dwc:institutional_code" xlink:title="Museo de Zoologia, Pontificia Universidad Catolica del Ecuador" xlink:href="https://scientific-collections.gbif.org/institution/1f33a2dd-ea62-4da3-b6f3-6fc19d259c99" xlink:type="simple">QCAZ</named-content>-A 49370, adult male (<named-content xmlns:xlink="http://www.w3.org/1999/xlink" content-type="dwc:verbatimCoordinates" xlink:type="simple">0.3258°S, 78.9490°W</named-content>) 850 m, collected by Néstor Acosta, Jorge Navarro, John Recalde, Juan Carlos Beción, Scran Najera, Cristina Naranjo, Joaquín Alarcón, Fausto Ocaña, and Marco Vallejo on September 4, 2010. • San Miguel de los Bancos Canton, San Miguel de los Bancos Parish, Ganaderos Orenses: <named-content xmlns:xlink="http://www.w3.org/1999/xlink" content-type="dwc:institutional_code" xlink:title="Museo de Zoologia, Pontificia Universidad Catolica del Ecuador" xlink:href="https://scientific-collections.gbif.org/institution/1f33a2dd-ea62-4da3-b6f3-6fc19d259c99" xlink:type="simple">QCAZ</named-content>-A 67424, adult female, (<named-content xmlns:xlink="http://www.w3.org/1999/xlink" content-type="dwc:verbatimCoordinates" xlink:type="simple">0.0928°S, 78.9909°W</named-content>) 726 m, and <named-content xmlns:xlink="http://www.w3.org/1999/xlink" content-type="dwc:institutional_code" xlink:title="Museo de Zoologia, Pontificia Universidad Catolica del Ecuador" xlink:href="https://scientific-collections.gbif.org/institution/1f33a2dd-ea62-4da3-b6f3-6fc19d259c99" xlink:type="simple">QCAZ</named-content>-A 67428, adult male (<named-content xmlns:xlink="http://www.w3.org/1999/xlink" content-type="dwc:verbatimCoordinates" xlink:type="simple">0.0930°S, 78.9896°W</named-content>) 707 m, collected by Diego Almeida, Kunam Nusirquia, Darwin Núñez, Fernando Ayala, Malki Bustos, Camila Silva, Valeria Chasiluisa, Katherin Hinojosa, and María del Mar Moretta on March 16, 2017. • San Miguel de los Bancos Canton, Mindo Parish, Milpe Bird Sanctuary: <named-content xmlns:xlink="http://www.w3.org/1999/xlink" content-type="dwc:institutional_code" xlink:title="Museo de Zoologia, Pontificia Universidad Catolica del Ecuador" xlink:href="https://scientific-collections.gbif.org/institution/1f33a2dd-ea62-4da3-b6f3-6fc19d259c99" xlink:type="simple">QCAZ</named-content>-A 76518 and <named-content xmlns:xlink="http://www.w3.org/1999/xlink" content-type="dwc:institutional_code" xlink:title="Museo de Zoologia, Pontificia Universidad Catolica del Ecuador" xlink:href="https://scientific-collections.gbif.org/institution/1f33a2dd-ea62-4da3-b6f3-6fc19d259c99" xlink:type="simple">QCAZ</named-content>-A 76519, adult males (<named-content xmlns:xlink="http://www.w3.org/1999/xlink" content-type="dwc:verbatimCoordinates" xlink:type="simple">0.0322°N, 78.8683°W</named-content>) 1137 m, collected by Santiago Ron on February 14, 2019; • <named-content xmlns:xlink="http://www.w3.org/1999/xlink" content-type="dwc:institutional_code" xlink:title="Museo de Zoologia, Pontificia Universidad Catolica del Ecuador" xlink:href="https://scientific-collections.gbif.org/institution/1f33a2dd-ea62-4da3-b6f3-6fc19d259c99" xlink:type="simple">QCAZ</named-content>-A 76585, adult male (<named-content xmlns:xlink="http://www.w3.org/1999/xlink" content-type="dwc:verbatimCoordinates" xlink:type="simple">0.03168°N, 78.8670°W</named-content>) 1137 m, collected by Santiago Ron, Yerka Sagredo, Karem López, Adriana Manzano, and Pablo Aceñolaza on December 10, 2018; • <named-content xmlns:xlink="http://www.w3.org/1999/xlink" content-type="dwc:institutional_code" xlink:title="Museo de Zoologia, Pontificia Universidad Catolica del Ecuador" xlink:href="https://scientific-collections.gbif.org/institution/1f33a2dd-ea62-4da3-b6f3-6fc19d259c99" xlink:type="simple">QCAZ</named-content>-A 76819–76820, adult males (<named-content xmlns:xlink="http://www.w3.org/1999/xlink" content-type="dwc:verbatimCoordinates" xlink:type="simple">0.0319°N, 78.8682°W</named-content>) 1140 m, collected by Fernando Ayala and Estefany Guerra on November 8, 2018. • <named-content xmlns:xlink="http://www.w3.org/1999/xlink" content-type="dwc:institutional_code" xlink:title="Museo de Zoologia, Pontificia Universidad Catolica del Ecuador" xlink:href="https://scientific-collections.gbif.org/institution/1f33a2dd-ea62-4da3-b6f3-6fc19d259c99" xlink:type="simple">QCAZ</named-content>-A 77104–77105, 77107 adult males, (<named-content xmlns:xlink="http://www.w3.org/1999/xlink" content-type="dwc:verbatimCoordinates" xlink:type="simple">0.0350°N, 78.8671°W</named-content>) 1078 m, collected by Santiago Ron, María José Navarrete, Julio Carrión, Vincent Premel, and Daniel Zumel on February 12, 2020. • Santo Domingo de los Tsáchilas province: San José de Alluriquín Canton, Tinalandia Hotel trails: <named-content xmlns:xlink="http://www.w3.org/1999/xlink" content-type="dwc:institutional_code" xlink:title="Museo de Zoologia, Pontificia Universidad Catolica del Ecuador" xlink:href="https://scientific-collections.gbif.org/institution/1f33a2dd-ea62-4da3-b6f3-6fc19d259c99" xlink:type="simple">QCAZ</named-content>-A 45268, adult female (<named-content xmlns:xlink="http://www.w3.org/1999/xlink" content-type="dwc:verbatimCoordinates" xlink:type="simple">0.2987°S, 79.0523°W</named-content>) 722 m, collected by Steven Poe and Fernando Ayala on August 13, 2009; • Tinalandia Hotel: <named-content xmlns:xlink="http://www.w3.org/1999/xlink" content-type="dwc:institutional_code" xlink:title="Museo de Zoologia, Pontificia Universidad Catolica del Ecuador" xlink:href="https://scientific-collections.gbif.org/institution/1f33a2dd-ea62-4da3-b6f3-6fc19d259c99" xlink:type="simple">QCAZ</named-content>-A 50012, adult male (<named-content xmlns:xlink="http://www.w3.org/1999/xlink" content-type="dwc:verbatimCoordinates" xlink:type="simple">0.3032°S, 79.0520°W</named-content>) 752 m, collected by Alejandro Arteaga-Navarro on January 2, 2011.</p></tp:treatment-sec><tp:treatment-sec sec-type="Common name"><title>Common name.</title><p>English: Milpe Rain Frog. Spanish: Cutín de Milpe.</p></tp:treatment-sec><tp:treatment-sec sec-type="Diagnosis"><title>Diagnosis.</title><p>We assign the new species to the genus <italic><tp:taxon-name><tp:taxon-name-part taxon-name-part-type="genus" reg="Pristimantis">Pristimantis</tp:taxon-name-part></tp:taxon-name></italic> based on the phylogeny (Fig. <xref ref-type="fig" rid="F5">5</xref>). Species of <italic><tp:taxon-name><tp:taxon-name-part taxon-name-part-type="genus" reg="Pristimantis">Pristimantis</tp:taxon-name-part></tp:taxon-name></italic> characterized by: (1) smooth to slightly tuberculate dorsal skin, areolate belly; discoidal fold evident; dorsolateral folds absent; (2) tympanum condition B; tympanic ring covered dorsally by supratympanic fold, tympanic membrane not differentiated; (3) truncate snout in dorsal view and protruding in lateral view; (4) upper eyelid generally without tubercles (occasionally one tiny tubercle present); (5) cranial crests absent; (6) oblique dentigerous processes of vomers; (7) vocal slits present, nuptial pads absent; (8) finger I shorter than finger II; expanded, truncated discs; (9) fingers lacking lateral fringes; (10) ulnar tubercles absent; (11) heel tubercle absent, outer edge of tarsus lacking tubercles; (12) ovoid inner metatarsal tubercle, small outer metatarsal tubercle, supernumerary plantar tubercles present; (13) toes lacking lateral fringes, interdigital membrane absent, toe V longer than toe III; (14) in preservative, dorsum varying from light to dark brown, often with irregular dark marks; belly white to cream, anterior surfaces of thighs cream; females have a distinctive pattern in the groin, cream or brown color with black spots; (15) <abbrev xmlns:xlink="http://www.w3.org/1999/xlink" xlink:title="snout-vent length" xlink:type="simple">SVL</abbrev> in adult females 32.1–36.1 mm (<italic>n</italic> = 9), <abbrev xmlns:xlink="http://www.w3.org/1999/xlink" xlink:title="snout-vent length" xlink:type="simple">SVL</abbrev> in adult males 24.2–27.0 mm (<italic>n</italic> = 12; Table <xref ref-type="table" rid="T2">2</xref>).</p><table-wrap id="T2" position="float" orientation="portrait"><label>Table 2.</label><caption><p>Descriptive statistics for morphometric variables of adult individuals of <italic><tp:taxon-name><tp:taxon-name-part taxon-name-part-type="genus" reg="Pristimantis">Pristimantis</tp:taxon-name-part> <tp:taxon-name-part taxon-name-part-type="species" reg="milpe">milpe</tp:taxon-name-part></tp:taxon-name></italic> sp. nov. Measurements are given as mean ± <abbrev xmlns:xlink="http://www.w3.org/1999/xlink" xlink:title="Santo Domingo" xlink:type="simple">SD</abbrev> with range in parenthesis. ‘<italic>n</italic>’ is the number of individuals measured. Abbreviations: <abbrev xmlns:xlink="http://www.w3.org/1999/xlink" xlink:title="snout-vent length" xlink:type="simple">SVL</abbrev> = snout-vent length; <abbrev xmlns:xlink="http://www.w3.org/1999/xlink" xlink:title="tibia length" xlink:type="simple">TL</abbrev> = tibia length; <abbrev xmlns:xlink="http://www.w3.org/1999/xlink" xlink:title="foot length" xlink:type="simple">FL</abbrev> = foot length; <abbrev xmlns:xlink="http://www.w3.org/1999/xlink" xlink:title="head length" xlink:type="simple">HL</abbrev> = head length; <abbrev xmlns:xlink="http://www.w3.org/1999/xlink" xlink:title="head width" xlink:type="simple">HW</abbrev> = head width; <abbrev xmlns:xlink="http://www.w3.org/1999/xlink" xlink:title="interorbital distance" xlink:type="simple">IOD</abbrev> = interorbital distance; <abbrev xmlns:xlink="http://www.w3.org/1999/xlink" xlink:title="internarial distance" xlink:type="simple">IND</abbrev> = internarial distance; <abbrev xmlns:xlink="http://www.w3.org/1999/xlink" xlink:title="eye-nostril distance" xlink:type="simple">END</abbrev> = eye-nostril distance; <abbrev xmlns:xlink="http://www.w3.org/1999/xlink" xlink:title="tympanum diameter" xlink:type="simple">TD</abbrev> = tympanum diameter. All measurements are in mm.</p></caption><table><tbody><tr><th rowspan="1" colspan="1">
                      <bold>Sex</bold>
                    </th><th rowspan="1" colspan="1">
                      <bold>Holotype</bold>
                    </th><th rowspan="1" colspan="1">
                      <bold>Males (<italic>n</italic> = 12)</bold>
                    </th><th rowspan="1" colspan="1">
                      <bold>Females (<italic>n</italic> = 9)</bold>
                    </th></tr><tr><td rowspan="1" colspan="1">
                      <bold>
                        <abbrev xmlns:xlink="http://www.w3.org/1999/xlink" xlink:title="snout-vent length" xlink:type="simple">SVL</abbrev>
                      </bold>
                    </td><td rowspan="1" colspan="1">24.77</td><td rowspan="1" colspan="1">25.80 ± 0.91 (24.24–26.97)</td><td rowspan="1" colspan="1">33.87 ± 1.21 (32.07–36.14)</td></tr><tr><td rowspan="1" colspan="1">
                      <bold>
                        <abbrev xmlns:xlink="http://www.w3.org/1999/xlink" xlink:title="tibia length" xlink:type="simple">TL</abbrev>
                      </bold>
                    </td><td rowspan="1" colspan="1">12.55</td><td rowspan="1" colspan="1">12.48 ± 0.37 (11.75–13.03)</td><td rowspan="1" colspan="1">16.50 ± 0.84 (15.19–18.02)</td></tr><tr><td rowspan="1" colspan="1">
                      <bold>
                        <abbrev xmlns:xlink="http://www.w3.org/1999/xlink" xlink:title="foot length" xlink:type="simple">FL</abbrev>
                      </bold>
                    </td><td rowspan="1" colspan="1">12.26</td><td rowspan="1" colspan="1">11.64 ± 0.56 (10.29–12.26)</td><td rowspan="1" colspan="1">15.16 ± 0.57 (14.48–16.23)</td></tr><tr><td rowspan="1" colspan="1">
                      <bold>
                        <abbrev xmlns:xlink="http://www.w3.org/1999/xlink" xlink:title="head length" xlink:type="simple">HL</abbrev>
                      </bold>
                    </td><td rowspan="1" colspan="1">8.69</td><td rowspan="1" colspan="1">8.80 ± 0.31 (8.44–9.55)</td><td rowspan="1" colspan="1">11.87 ± 0.40 (11.34–12.51)</td></tr><tr><td rowspan="1" colspan="1">
                      <bold>
                        <abbrev xmlns:xlink="http://www.w3.org/1999/xlink" xlink:title="head width" xlink:type="simple">HW</abbrev>
                      </bold>
                    </td><td rowspan="1" colspan="1">9.47</td><td rowspan="1" colspan="1">9.51 ± 0.22 (9.16–9.84)</td><td rowspan="1" colspan="1">13.16 ± 0.47 (12.32–13.97)</td></tr><tr><td rowspan="1" colspan="1">
                      <bold>
                        <abbrev xmlns:xlink="http://www.w3.org/1999/xlink" xlink:title="interorbital distance" xlink:type="simple">IOD</abbrev>
                      </bold>
                    </td><td rowspan="1" colspan="1">3.15</td><td rowspan="1" colspan="1">3.11 ± 0.14 (2.92–3.30)</td><td rowspan="1" colspan="1">4.24 ± 0.44 (3.35–4.79)</td></tr><tr><td rowspan="1" colspan="1">
                      <bold>
                        <abbrev xmlns:xlink="http://www.w3.org/1999/xlink" xlink:title="internarial distance" xlink:type="simple">IND</abbrev>
                      </bold>
                    </td><td rowspan="1" colspan="1">2.12</td><td rowspan="1" colspan="1">2.12 ± 0.09 (1.93–2.26)</td><td rowspan="1" colspan="1">2.74 ± 0.17 (2.55–3.13)</td></tr><tr><td rowspan="1" colspan="1">
                      <bold>
                        <abbrev xmlns:xlink="http://www.w3.org/1999/xlink" xlink:title="eye-nostril distance" xlink:type="simple">END</abbrev>
                      </bold>
                    </td><td rowspan="1" colspan="1">2.60</td><td rowspan="1" colspan="1">2.94 ± 0.16 (2.60–3.15)</td><td rowspan="1" colspan="1">3.99 ± 0.24 (3.54–4.37)</td></tr><tr><td rowspan="1" colspan="1">
                      <bold>
                        <abbrev xmlns:xlink="http://www.w3.org/1999/xlink" xlink:title="tympanum diameter" xlink:type="simple">TD</abbrev>
                      </bold>
                    </td><td rowspan="1" colspan="1">1.29</td><td rowspan="1" colspan="1">1.37 ± 0.09 (1.27–1.50)</td><td rowspan="1" colspan="1">1.78 ± 0.08 (1.65–1.92)</td></tr></tbody></table></table-wrap></tp:treatment-sec><tp:treatment-sec sec-type="Differential diagnosis"><title>Differential diagnosis.</title><p>In this section, we describe characters for live individuals, unless otherwise noticed. The character states for the new species are described in parenthesis. Among species of the <italic><tp:taxon-name><tp:taxon-name-part taxon-name-part-type="genus" reg="Pristimantis">P.</tp:taxon-name-part> <tp:taxon-name-part taxon-name-part-type="species" reg="lacrimosus">lacrimosus</tp:taxon-name-part></tp:taxon-name></italic> species group from the Choco region, the most similar is <italic><tp:taxon-name><tp:taxon-name-part taxon-name-part-type="genus" reg="Pristimantis">P.</tp:taxon-name-part> <tp:taxon-name-part taxon-name-part-type="species" reg="eremitus">eremitus</tp:taxon-name-part></tp:taxon-name></italic> which differs by having a predominantly green dorsal coloration (yellow tan, tan olive, to dark brown; Figs <xref ref-type="fig" rid="F6">6</xref>, <xref ref-type="fig" rid="F7">7</xref>), more tuberculate dorsal skin, and larger tympanum (Fig. <xref ref-type="fig" rid="F10">10</xref>). Female <italic><tp:taxon-name><tp:taxon-name-part taxon-name-part-type="genus" reg="Pristimantis">P.</tp:taxon-name-part> <tp:taxon-name-part taxon-name-part-type="species" reg="eremitus">eremitus</tp:taxon-name-part></tp:taxon-name></italic> differ from <italic><tp:taxon-name><tp:taxon-name-part taxon-name-part-type="genus" reg="Pristimantis">P.</tp:taxon-name-part> <tp:taxon-name-part taxon-name-part-type="species" reg="milpe">milpe</tp:taxon-name-part></tp:taxon-name></italic> by having unpatterned groins (groins orange [edab26] with black spots). Advertisement call differs markedly: <italic><tp:taxon-name><tp:taxon-name-part taxon-name-part-type="genus" reg="Pristimantis">P.</tp:taxon-name-part> <tp:taxon-name-part taxon-name-part-type="species" reg="eremitus">eremitus</tp:taxon-name-part></tp:taxon-name></italic> emits a series of 3–9 notes with an average dominant frequency of 4916 Hz (single note, average dominant frequency 2581 Hz in the new species). <italic><tp:taxon-name><tp:taxon-name-part taxon-name-part-type="genus" reg="Pristimantis">Pristimantis</tp:taxon-name-part> <tp:taxon-name-part taxon-name-part-type="species" reg="eremitus">eremitus</tp:taxon-name-part></tp:taxon-name></italic> call data obtained from <xref ref-type="bibr" rid="B32">Hutter et al. 2016</xref>.</p><fig id="F10" position="float" orientation="portrait"><object-id xmlns:xlink="http://www.w3.org/1999/xlink" content-type="doi" xlink:type="simple">10.3897/zookeys.1286.194383.figure10</object-id><object-id xmlns:xlink="http://www.w3.org/1999/xlink" content-type="arpha" xlink:type="simple">5C7F043D-82D0-54EF-8128-0C1C52A5443F</object-id><label>Figure 10.</label><caption><p>Relationship between tympanum diameter and <abbrev xmlns:xlink="http://www.w3.org/1999/xlink" xlink:title="snout-vent length" xlink:type="simple">SVL</abbrev> for adult individuals of <italic><tp:taxon-name><tp:taxon-name-part taxon-name-part-type="genus" reg="Pristimantis">Pristimantis</tp:taxon-name-part> <tp:taxon-name-part taxon-name-part-type="species" reg="eremitus">eremitus</tp:taxon-name-part></tp:taxon-name></italic> and <italic><tp:taxon-name><tp:taxon-name-part taxon-name-part-type="genus" reg="Pristimantis">P.</tp:taxon-name-part> <tp:taxon-name-part taxon-name-part-type="species" reg="milpe">milpe</tp:taxon-name-part></tp:taxon-name></italic> sp. nov. Note that most <italic><tp:taxon-name><tp:taxon-name-part taxon-name-part-type="genus" reg="Pristimantis">P.</tp:taxon-name-part> <tp:taxon-name-part taxon-name-part-type="species" reg="eremitus">eremitus</tp:taxon-name-part></tp:taxon-name></italic> are above the regression line, indicating a larger tympanum relative to <italic><tp:taxon-name><tp:taxon-name-part taxon-name-part-type="genus" reg="Pristimantis">P.</tp:taxon-name-part> <tp:taxon-name-part taxon-name-part-type="species" reg="milpe">milpe</tp:taxon-name-part></tp:taxon-name></italic> sp. nov.</p></caption><graphic xmlns:xlink="http://www.w3.org/1999/xlink" xlink:href="zookeys-1286-121_article-194383__-g010.jpg" id="oo_1725120.jpg" position="float" orientation="portrait" xlink:type="simple"><uri content-type="original_file" xlink:type="simple">https://binary.pensoft.net/fig/1725120</uri></graphic></fig><p>The sister species of the new species, <italic><tp:taxon-name><tp:taxon-name-part taxon-name-part-type="genus" reg="Pristimantis">Pristimantis</tp:taxon-name-part> <tp:taxon-name-part taxon-name-part-type="species" reg="degener">degener</tp:taxon-name-part></tp:taxon-name></italic> Lynch &amp; Duellman, 1997, differs by having a cream to red iris without contrasting marks (bronze iris [c49969] to dark brown [663333] with a midhorizontal dark brown band [7f4231], with thin black reticulations). The new species is also closely related to <italic><tp:taxon-name><tp:taxon-name-part taxon-name-part-type="genus" reg="Pristimantis">P.</tp:taxon-name-part> <tp:taxon-name-part taxon-name-part-type="species" reg="mindo">mindo</tp:taxon-name-part></tp:taxon-name></italic>, which differs by having a truncate snout in lateral view (protruding). <italic><tp:taxon-name><tp:taxon-name-part taxon-name-part-type="genus" reg="Pristimantis">Pristimantis</tp:taxon-name-part> <tp:taxon-name-part taxon-name-part-type="species" reg="nyctophylax">nyctophylax</tp:taxon-name-part></tp:taxon-name></italic> differs from <italic><tp:taxon-name><tp:taxon-name-part taxon-name-part-type="genus" reg="Pristimantis">P.</tp:taxon-name-part> <tp:taxon-name-part taxon-name-part-type="species" reg="milpe">milpe</tp:taxon-name-part></tp:taxon-name></italic> by having an iris with thick black reticulations and red [e45b2d] to orange [ecbd01] sclera (iris of the new species as described above with light blue [e2e9e2] sclera).</p></tp:treatment-sec><tp:treatment-sec sec-type="Description of the holotype"><title>Description of the holotype.</title><p>Adult male (<named-content xmlns:xlink="http://www.w3.org/1999/xlink" content-type="dwc:institutional_code" xlink:title="Museo de Zoologia, Pontificia Universidad Catolica del Ecuador" xlink:href="https://scientific-collections.gbif.org/institution/1f33a2dd-ea62-4da3-b6f3-6fc19d259c99" xlink:type="simple">QCAZ</named-content>-A 77106); measurements are shown in Table <xref ref-type="table" rid="T2">2</xref>. Head as wide as the body, truncate snout in dorsal view and protruding in lateral view; cranial crests absent, tympanic condition B, tympanic annulus covered dorsally by supratympanic fold, tympanic membrane not differentiated. Vocal slits present, near the corner of the mouth, running parallel to the jaw along ~1/3 of its length. Vocal sac folds evident in the gular region; dentigerous processes of vomers present, oblique; nuptial pads absent.</p><p>Dorsal skin smooth, dorsolateral folds absent, flank skin without tubercles; throat, chest, and ventral skin areolate; discoidal fold present. Hindlimbs smooth dorsally, thighs finely areolate ventrally.</p><p>Low palmar tubercles; well-defined subarticular tubercles, round in ventral and lateral views; all fingers with elongated and slender hyperdistal tubercles; supernumerary tubercles at the base of the fingers; absent lateral fringes. Finger I shorter than Finger II, discs expanded and truncated. Elliptical inner metatarsal tubercle much larger than outer metatarsal tubercle; plantar surface with well-defined supernumerary tubercles, all toes with well-defined hyperdistal tubercles, toes lack lateral fringes; interdigital membranes absent, discs on toes expanded and truncate, toe V much longer than toe III (Toe V reaches the distal subarticular tubercle of toe IV).</p><p>In life (Fig. <xref ref-type="fig" rid="F6">6A</xref>), dorsal coloration is brownish orange [d1990e]; ventral coloration is cream [fdfde5] posterior to the armpits and yellow [fbdd5d] anteriorly. The head has a brown [9c5824] cantal stripe; the iris is bronze [edaf30] with a midhorizontal dark brown [581a04] band. In preservative (Fig. <xref ref-type="fig" rid="F12">12A</xref>), dorsal coloration is brown [ab8f77]; ventral coloration is light brown [b3aa9b]; the cantal stripe in the head is dark brown [3b2c26].</p></tp:treatment-sec><tp:treatment-sec sec-type="Variation"><title>Variation.</title><p>Males are smaller than females (adult males average <abbrev xmlns:xlink="http://www.w3.org/1999/xlink" xlink:title="snout-vent length" xlink:type="simple">SVL</abbrev> = 25.8 mm, <abbrev xmlns:xlink="http://www.w3.org/1999/xlink" xlink:title="Santo Domingo" xlink:type="simple">SD</abbrev> = 0.91, range 24.2–27.0 mm, <italic>n</italic> = 12; adult females <abbrev xmlns:xlink="http://www.w3.org/1999/xlink" xlink:title="snout-vent length" xlink:type="simple">SVL</abbrev> = 33.9 mm, <abbrev xmlns:xlink="http://www.w3.org/1999/xlink" xlink:title="Santo Domingo" xlink:type="simple">SD</abbrev> = 1.2, range 32.1–36.1 mm, <italic>n</italic> = 9). Size variation is summarized in Table <xref ref-type="table" rid="T2">2</xref>. Details of color variation in life and preservative are shown in Figs <xref ref-type="fig" rid="F6">6</xref>, <xref ref-type="fig" rid="F7">7</xref>, <xref ref-type="fig" rid="F11">11</xref>, <xref ref-type="fig" rid="F12">12</xref>. There is sexual dimorphism in coloration in life. In females, the groins and hidden surfaces of the thighs are cream, light blue, to orange with black contrasting marks; in males, the groins are unpatterned and have the same coloration as the flanks and ventral areas of the thighs, except for <named-content xmlns:xlink="http://www.w3.org/1999/xlink" content-type="dwc:institutional_code" xlink:title="Museo de Zoologia, Pontificia Universidad Catolica del Ecuador" xlink:href="https://scientific-collections.gbif.org/institution/1f33a2dd-ea62-4da3-b6f3-6fc19d259c99" xlink:type="simple">QCAZ</named-content>-A 29791 which has some dark markings in the groins and anterior surface of the thighs (Fig. <xref ref-type="fig" rid="F12">12C</xref>), although they are sparser than the markings found in females. Phenotypic plasticity in coloration can be significant; specimen <named-content xmlns:xlink="http://www.w3.org/1999/xlink" content-type="dwc:institutional_code" xlink:title="Museo de Zoologia, Pontificia Universidad Catolica del Ecuador" xlink:href="https://scientific-collections.gbif.org/institution/1f33a2dd-ea62-4da3-b6f3-6fc19d259c99" xlink:type="simple">QCAZ</named-content>-A 79899 varied between dark brown and greenish brown within 24 hours (Fig. <xref ref-type="fig" rid="F6">6F</xref>). Most specimens have smooth or slightly areolate dorsum with few scattered tubercles, except for <named-content xmlns:xlink="http://www.w3.org/1999/xlink" content-type="dwc:institutional_code" xlink:title="Museo de Zoologia, Pontificia Universidad Catolica del Ecuador" xlink:href="https://scientific-collections.gbif.org/institution/1f33a2dd-ea62-4da3-b6f3-6fc19d259c99" xlink:type="simple">QCAZ</named-content>-A 76518 which has slightly tuberculate skin (Fig. <xref ref-type="fig" rid="F6">6C</xref>). Although, in preservative, most individuals have a distinct rostral papilla on the tip of the snout, (e.g., <named-content xmlns:xlink="http://www.w3.org/1999/xlink" content-type="dwc:institutional_code" xlink:title="Museo de Zoologia, Pontificia Universidad Catolica del Ecuador" xlink:href="https://scientific-collections.gbif.org/institution/1f33a2dd-ea62-4da3-b6f3-6fc19d259c99" xlink:type="simple">QCAZ</named-content>-A 76518, 76585, 77105), a few individuals lack it (e.g., <named-content xmlns:xlink="http://www.w3.org/1999/xlink" content-type="dwc:institutional_code" xlink:title="Museo de Zoologia, Pontificia Universidad Catolica del Ecuador" xlink:href="https://scientific-collections.gbif.org/institution/1f33a2dd-ea62-4da3-b6f3-6fc19d259c99" xlink:type="simple">QCAZ</named-content>-A 76819–76820, 78832). In the literature, the rostral papilla has been used as a diagnostic character (e.g., <xref ref-type="bibr" rid="B43">Lynch and Duellman 1997</xref>) but, given its polymorphism, its utility is limited.</p><fig id="F11" position="float" orientation="portrait"><object-id xmlns:xlink="http://www.w3.org/1999/xlink" content-type="doi" xlink:type="simple">10.3897/zookeys.1286.194383.figure11</object-id><object-id xmlns:xlink="http://www.w3.org/1999/xlink" content-type="arpha" xlink:type="simple">0F978A4D-3048-5443-8BB8-2702D2404384</object-id><label>Figure 11.</label><caption><p>Color variation in preserved adult/subadult females of <italic><tp:taxon-name><tp:taxon-name-part taxon-name-part-type="genus" reg="Pristimantis">Pristimantis</tp:taxon-name-part> <tp:taxon-name-part taxon-name-part-type="species" reg="milpe">milpe</tp:taxon-name-part></tp:taxon-name></italic> sp. nov. in dorsal, ventral, and lateral views. <bold>A</bold>. <named-content xmlns:xlink="http://www.w3.org/1999/xlink" content-type="dwc:institutional_code" xlink:title="Museo de Zoologia, Pontificia Universidad Catolica del Ecuador" xlink:href="https://scientific-collections.gbif.org/institution/1f33a2dd-ea62-4da3-b6f3-6fc19d259c99" xlink:type="simple">QCAZ</named-content>-A 51314, paratype, adult, <abbrev xmlns:xlink="http://www.w3.org/1999/xlink" xlink:title="snout-vent length" xlink:type="simple">SVL</abbrev> = 33.1 mm; <bold>B</bold>. <named-content xmlns:xlink="http://www.w3.org/1999/xlink" content-type="dwc:institutional_code" xlink:title="Museo de Zoologia, Pontificia Universidad Catolica del Ecuador" xlink:href="https://scientific-collections.gbif.org/institution/1f33a2dd-ea62-4da3-b6f3-6fc19d259c99" xlink:type="simple">QCAZ</named-content>-A 55069, subadult, <abbrev xmlns:xlink="http://www.w3.org/1999/xlink" xlink:title="snout-vent length" xlink:type="simple">SVL</abbrev> = 27.3 mm; <bold>C</bold>. <named-content xmlns:xlink="http://www.w3.org/1999/xlink" content-type="dwc:institutional_code" xlink:title="Museo de Zoologia, Pontificia Universidad Catolica del Ecuador" xlink:href="https://scientific-collections.gbif.org/institution/1f33a2dd-ea62-4da3-b6f3-6fc19d259c99" xlink:type="simple">QCAZ</named-content>-A 67341, paratype, subadult female, <abbrev xmlns:xlink="http://www.w3.org/1999/xlink" xlink:title="snout-vent length" xlink:type="simple">SVL</abbrev> = 27.0 mm; <bold>D</bold>. <named-content xmlns:xlink="http://www.w3.org/1999/xlink" content-type="dwc:institutional_code" xlink:title="Museo de Zoologia, Pontificia Universidad Catolica del Ecuador" xlink:href="https://scientific-collections.gbif.org/institution/1f33a2dd-ea62-4da3-b6f3-6fc19d259c99" xlink:type="simple">QCAZ</named-content>-A 67424, paratype, adult, <abbrev xmlns:xlink="http://www.w3.org/1999/xlink" xlink:title="snout-vent length" xlink:type="simple">SVL</abbrev> = 32.1 mm; <bold>E</bold>. <named-content xmlns:xlink="http://www.w3.org/1999/xlink" content-type="dwc:institutional_code" xlink:title="Museo de Zoologia, Pontificia Universidad Catolica del Ecuador" xlink:href="https://scientific-collections.gbif.org/institution/1f33a2dd-ea62-4da3-b6f3-6fc19d259c99" xlink:type="simple">QCAZ</named-content>-A 58018, adult, <abbrev xmlns:xlink="http://www.w3.org/1999/xlink" xlink:title="snout-vent length" xlink:type="simple">SVL</abbrev> = 33.1 mm; <bold>F</bold>. <named-content xmlns:xlink="http://www.w3.org/1999/xlink" content-type="dwc:institutional_code" xlink:title="Museo de Zoologia, Pontificia Universidad Catolica del Ecuador" xlink:href="https://scientific-collections.gbif.org/institution/1f33a2dd-ea62-4da3-b6f3-6fc19d259c99" xlink:type="simple">QCAZ</named-content>-A 32919, adult, <abbrev xmlns:xlink="http://www.w3.org/1999/xlink" xlink:title="snout-vent length" xlink:type="simple">SVL</abbrev> = 32.9 mm; <bold>G</bold>. <named-content xmlns:xlink="http://www.w3.org/1999/xlink" content-type="dwc:institutional_code" xlink:title="Museo de Zoologia, Pontificia Universidad Catolica del Ecuador" xlink:href="https://scientific-collections.gbif.org/institution/1f33a2dd-ea62-4da3-b6f3-6fc19d259c99" xlink:type="simple">QCAZ</named-content>-A 78832, adult, <abbrev xmlns:xlink="http://www.w3.org/1999/xlink" xlink:title="snout-vent length" xlink:type="simple">SVL</abbrev> = 35.4 mm. Photos by Adrián Sunción-Gavilanez. Locality data for all specimens is provided in the paratypes section.</p></caption><graphic xmlns:xlink="http://www.w3.org/1999/xlink" xlink:href="zookeys-1286-121_article-194383__-g011.jpg" id="oo_1725121.jpg" position="float" orientation="portrait" xlink:type="simple"><uri content-type="original_file" xlink:type="simple">https://binary.pensoft.net/fig/1725121</uri></graphic></fig><fig id="F12" position="float" orientation="portrait"><object-id xmlns:xlink="http://www.w3.org/1999/xlink" content-type="doi" xlink:type="simple">10.3897/zookeys.1286.194383.figure12</object-id><object-id xmlns:xlink="http://www.w3.org/1999/xlink" content-type="arpha" xlink:type="simple">4E3A2E79-6E77-5E7D-9B82-6F1AEE60ECE6</object-id><label>Figure 12.</label><caption><p>Color variation in preserved adult males of <italic><tp:taxon-name><tp:taxon-name-part taxon-name-part-type="genus" reg="Pristimantis">Pristimantis</tp:taxon-name-part> <tp:taxon-name-part taxon-name-part-type="species" reg="milpe">milpe</tp:taxon-name-part></tp:taxon-name></italic> sp. nov. in dorsal, ventral, and lateral view. <bold>A</bold>. <named-content xmlns:xlink="http://www.w3.org/1999/xlink" content-type="dwc:institutional_code" xlink:title="Museo de Zoologia, Pontificia Universidad Catolica del Ecuador" xlink:href="https://scientific-collections.gbif.org/institution/1f33a2dd-ea62-4da3-b6f3-6fc19d259c99" xlink:type="simple">QCAZ</named-content>-A 77106, holotype, <abbrev xmlns:xlink="http://www.w3.org/1999/xlink" xlink:title="snout-vent length" xlink:type="simple">SVL</abbrev> = 24.8 mm; <bold>B</bold>. <named-content xmlns:xlink="http://www.w3.org/1999/xlink" content-type="dwc:institutional_code" xlink:title="Museo de Zoologia, Pontificia Universidad Catolica del Ecuador" xlink:href="https://scientific-collections.gbif.org/institution/1f33a2dd-ea62-4da3-b6f3-6fc19d259c99" xlink:type="simple">QCAZ</named-content>-A 78622, <abbrev xmlns:xlink="http://www.w3.org/1999/xlink" xlink:title="snout-vent length" xlink:type="simple">SVL</abbrev> = 25.6 mm; <bold>C</bold>. <named-content xmlns:xlink="http://www.w3.org/1999/xlink" content-type="dwc:institutional_code" xlink:title="Museo de Zoologia, Pontificia Universidad Catolica del Ecuador" xlink:href="https://scientific-collections.gbif.org/institution/1f33a2dd-ea62-4da3-b6f3-6fc19d259c99" xlink:type="simple">QCAZ</named-content>-A 29791, <abbrev xmlns:xlink="http://www.w3.org/1999/xlink" xlink:title="snout-vent length" xlink:type="simple">SVL</abbrev> = 25.3 mm; <bold>D</bold>. <named-content xmlns:xlink="http://www.w3.org/1999/xlink" content-type="dwc:institutional_code" xlink:title="Museo de Zoologia, Pontificia Universidad Catolica del Ecuador" xlink:href="https://scientific-collections.gbif.org/institution/1f33a2dd-ea62-4da3-b6f3-6fc19d259c99" xlink:type="simple">QCAZ</named-content>-A 42346, <abbrev xmlns:xlink="http://www.w3.org/1999/xlink" xlink:title="snout-vent length" xlink:type="simple">SVL</abbrev> = 28.0 mm; <bold>E</bold>. <named-content xmlns:xlink="http://www.w3.org/1999/xlink" content-type="dwc:institutional_code" xlink:title="Museo de Zoologia, Pontificia Universidad Catolica del Ecuador" xlink:href="https://scientific-collections.gbif.org/institution/1f33a2dd-ea62-4da3-b6f3-6fc19d259c99" xlink:type="simple">QCAZ</named-content>-A 29319, <abbrev xmlns:xlink="http://www.w3.org/1999/xlink" xlink:title="snout-vent length" xlink:type="simple">SVL</abbrev> = 25.9 mm; <bold>F</bold>. <named-content xmlns:xlink="http://www.w3.org/1999/xlink" content-type="dwc:institutional_code" xlink:title="Museo de Zoologia, Pontificia Universidad Catolica del Ecuador" xlink:href="https://scientific-collections.gbif.org/institution/1f33a2dd-ea62-4da3-b6f3-6fc19d259c99" xlink:type="simple">QCAZ</named-content>-A 65562, paratype, <abbrev xmlns:xlink="http://www.w3.org/1999/xlink" xlink:title="snout-vent length" xlink:type="simple">SVL</abbrev> = 26.4 mm; <bold>G</bold>. <named-content xmlns:xlink="http://www.w3.org/1999/xlink" content-type="dwc:institutional_code" xlink:title="Museo de Zoologia, Pontificia Universidad Catolica del Ecuador" xlink:href="https://scientific-collections.gbif.org/institution/1f33a2dd-ea62-4da3-b6f3-6fc19d259c99" xlink:type="simple">QCAZ</named-content>-A 77107, paratype, <abbrev xmlns:xlink="http://www.w3.org/1999/xlink" xlink:title="snout-vent length" xlink:type="simple">SVL</abbrev> = 25.0 mm; <bold>H</bold>. <named-content xmlns:xlink="http://www.w3.org/1999/xlink" content-type="dwc:institutional_code" xlink:title="Museo de Zoologia, Pontificia Universidad Catolica del Ecuador" xlink:href="https://scientific-collections.gbif.org/institution/1f33a2dd-ea62-4da3-b6f3-6fc19d259c99" xlink:type="simple">QCAZ</named-content>-A 74169, <abbrev xmlns:xlink="http://www.w3.org/1999/xlink" xlink:title="snout-vent length" xlink:type="simple">SVL</abbrev> = 22.8 mm; <bold>I</bold>. <named-content xmlns:xlink="http://www.w3.org/1999/xlink" content-type="dwc:institutional_code" xlink:title="Museo de Zoologia, Pontificia Universidad Catolica del Ecuador" xlink:href="https://scientific-collections.gbif.org/institution/1f33a2dd-ea62-4da3-b6f3-6fc19d259c99" xlink:type="simple">QCAZ</named-content>-A 80061, <abbrev xmlns:xlink="http://www.w3.org/1999/xlink" xlink:title="snout-vent length" xlink:type="simple">SVL</abbrev> = 28.6 mm; <bold>J</bold>. <named-content xmlns:xlink="http://www.w3.org/1999/xlink" content-type="dwc:institutional_code" xlink:title="Museo de Zoologia, Pontificia Universidad Catolica del Ecuador" xlink:href="https://scientific-collections.gbif.org/institution/1f33a2dd-ea62-4da3-b6f3-6fc19d259c99" xlink:type="simple">QCAZ</named-content>-A 79958. <abbrev xmlns:xlink="http://www.w3.org/1999/xlink" xlink:title="snout-vent length" xlink:type="simple">SVL</abbrev> = 26.9 mm. Photos by Adrián Sunción-Gavilanez and Nayely Ramos-Miranda. Locality data for all specimens is provided in the holotype and paratype sections.</p></caption><graphic xmlns:xlink="http://www.w3.org/1999/xlink" xlink:href="zookeys-1286-121_article-194383__-g012.jpg" id="oo_1725122.jpg" position="float" orientation="portrait" xlink:type="simple"><uri content-type="original_file" xlink:type="simple">https://binary.pensoft.net/fig/1725122</uri></graphic></fig></tp:treatment-sec><tp:treatment-sec sec-type="Advertisement call"><title>Advertisement call.</title><p>The call (Fig. <xref ref-type="fig" rid="F13">13</xref>; Table <xref ref-type="table" rid="T3">3</xref>) is a loud, single tonal click with an average duration of 0.075 s (range 0.062–0.091) and a dominant frequency of 2581.0 Hz (2362.5–2779.3). As is usually the case with dynamic call parameters, the call rate has a wide range of variation, ~3–15 calls per minute. Males call at night over vegetation above the ground (SRR field notes; <xref ref-type="bibr" rid="B43">Lynch and Duellman 1997</xref>). Calling males were frequently found on bromeliads or elephant ear plants. The descriptive statistics of our call measurements are similar to those reported by <xref ref-type="bibr" rid="B67">Stanescu et al. (2017)</xref> for a population in Provincia de El Oro, Ecuador (reported under “<italic>P. subsigillatus</italic>”). Videos of two calling males at the type locality are available online: <ext-link xmlns:xlink="http://www.w3.org/1999/xlink" xlink:href="https://www.youtube.com/watch?v=w_Rg0dWtTiQ" ext-link-type="uri" xlink:type="simple">https://www.youtube.com/watch?v=w_Rg0dWtTiQ</ext-link> and <ext-link xmlns:xlink="http://www.w3.org/1999/xlink" xlink:href="https://www.youtube.com/watch?v=CKow5VXw4G4" ext-link-type="uri" xlink:type="simple">https://www.youtube.com/watch?v=CKow5VXw4G4</ext-link>.</p><fig id="F13" position="float" orientation="portrait"><object-id xmlns:xlink="http://www.w3.org/1999/xlink" content-type="doi" xlink:type="simple">10.3897/zookeys.1286.194383.figure13</object-id><object-id xmlns:xlink="http://www.w3.org/1999/xlink" content-type="arpha" xlink:type="simple">7E97B0C1-DFD8-5C01-A390-C73BF86AEDA2</object-id><label>Figure 13.</label><caption><p>Advertisement call of <italic><tp:taxon-name><tp:taxon-name-part taxon-name-part-type="genus" reg="Pristimantis">Pristimantis</tp:taxon-name-part> <tp:taxon-name-part taxon-name-part-type="species" reg="milpe">milpe</tp:taxon-name-part></tp:taxon-name></italic> sp. nov. <bold>A</bold>. Oscillogram; <bold>B</bold>. Spectrogram; <bold>C</bold>. Power spectrum. Individual not collected.</p></caption><graphic xmlns:xlink="http://www.w3.org/1999/xlink" xlink:href="zookeys-1286-121_article-194383__-g013.jpg" id="oo_1725123.jpg" position="float" orientation="portrait" xlink:type="simple"><uri content-type="original_file" xlink:type="simple">https://binary.pensoft.net/fig/1725123</uri></graphic></fig><table-wrap id="T3" position="float" orientation="portrait"><label>Table 3.</label><caption><p>Acoustic parameters of calls from five individuals of <italic><tp:taxon-name><tp:taxon-name-part taxon-name-part-type="genus" reg="Pristimantis">Pristimantis</tp:taxon-name-part> <tp:taxon-name-part taxon-name-part-type="species" reg="milpe">milpe</tp:taxon-name-part></tp:taxon-name></italic> sp. nov. For each specimen, the number of calls analyzed (<italic>n</italic>), mean call duration, peak time, peak time proportion, dominant frequency, and calls per minute are reported. The last row shows descriptive statistics across all individuals: mean, standard deviation (<abbrev xmlns:xlink="http://www.w3.org/1999/xlink" xlink:title="Santo Domingo" xlink:type="simple">SD</abbrev>), followed by the range in parentheses.</p></caption><table><tbody><tr><th rowspan="1" colspan="1">
                      <bold>Specimen</bold>
                    </th><th rowspan="1" colspan="1">
                      <bold>Call duration (s)</bold>
                    </th><th rowspan="1" colspan="1">
                      <bold>Peak time (s)</bold>
                    </th><th rowspan="1" colspan="1">
                      <bold>Peak time proportion</bold>
                    </th><th rowspan="1" colspan="1">
                      <bold>Dominant frequency (Hz)</bold>
                    </th><th rowspan="1" colspan="1">
                      <bold>Calls per minute</bold>
                    </th></tr><tr><td rowspan="1" colspan="1">Not collected (<italic>n</italic> = 4)</td><td rowspan="1" colspan="1">0.062</td><td rowspan="1" colspan="1">0.0017</td><td rowspan="1" colspan="1">0.028</td><td rowspan="1" colspan="1">2501.9</td><td rowspan="1" colspan="1">6.857</td></tr><tr><td rowspan="1" colspan="1"><named-content xmlns:xlink="http://www.w3.org/1999/xlink" content-type="dwc:institutional_code" xlink:title="Museo de Zoologia, Pontificia Universidad Catolica del Ecuador" xlink:href="https://scientific-collections.gbif.org/institution/1f33a2dd-ea62-4da3-b6f3-6fc19d259c99" xlink:type="simple">QCAZ</named-content> 77105 (<italic>n</italic> = 9)</td><td rowspan="1" colspan="1">0.072</td><td rowspan="1" colspan="1">0.0024</td><td rowspan="1" colspan="1">0.034</td><td rowspan="1" colspan="1">2630.2</td><td rowspan="1" colspan="1">15.499</td></tr><tr><td rowspan="1" colspan="1"><named-content xmlns:xlink="http://www.w3.org/1999/xlink" content-type="dwc:institutional_code" xlink:title="Museo de Zoologia, Pontificia Universidad Catolica del Ecuador" xlink:href="https://scientific-collections.gbif.org/institution/1f33a2dd-ea62-4da3-b6f3-6fc19d259c99" xlink:type="simple">QCAZ</named-content> 77104 (<italic>n</italic> = 10)</td><td rowspan="1" colspan="1">0.091</td><td rowspan="1" colspan="1">0.0170</td><td rowspan="1" colspan="1">0.187</td><td rowspan="1" colspan="1">2630.9</td><td rowspan="1" colspan="1">6.356</td></tr><tr><td rowspan="1" colspan="1"><named-content xmlns:xlink="http://www.w3.org/1999/xlink" content-type="dwc:institutional_code" xlink:title="Museo de Zoologia, Pontificia Universidad Catolica del Ecuador" xlink:href="https://scientific-collections.gbif.org/institution/1f33a2dd-ea62-4da3-b6f3-6fc19d259c99" xlink:type="simple">QCAZ</named-content> 76585 (<italic>n</italic> = 6)</td><td rowspan="1" colspan="1">0.063</td><td rowspan="1" colspan="1">0.0077</td><td rowspan="1" colspan="1">0.123</td><td rowspan="1" colspan="1">2779.3</td><td rowspan="1" colspan="1">2.963</td></tr><tr><td rowspan="1" colspan="1">Not collected (<italic>n</italic> = 5)</td><td rowspan="1" colspan="1">0.083</td><td rowspan="1" colspan="1">0.0028</td><td rowspan="1" colspan="1">0.035</td><td rowspan="1" colspan="1">2362.5</td><td rowspan="1" colspan="1">5.603</td></tr><tr><td rowspan="1" colspan="1">Mean, <abbrev xmlns:xlink="http://www.w3.org/1999/xlink" xlink:title="Santo Domingo" xlink:type="simple">SD</abbrev>, and Range</td><td rowspan="1" colspan="1">0.075 ± 0.013 (0.062–0.091)</td><td rowspan="1" colspan="1">0.006 ± 0.007 (0.0017–0.0170)</td><td rowspan="1" colspan="1">0.081 ± 0.076 (0.028–0.187)</td><td rowspan="1" colspan="1">2581.0 ± 113.36 (2362.5–2779.3)</td><td rowspan="1" colspan="1">7.456 ± 4.74 (2.96–15.49)</td></tr></tbody></table></table-wrap></tp:treatment-sec><tp:treatment-sec sec-type="Etymology"><title>Etymology.</title><p>The specific epithet is a noun in apposition and refers to the type locality, the Milpe Bird Sanctuary, a private reserve in Pichincha Province, Ecuador. The sanctuary protects ~ 100 ha of Foothill Montane Forest and is part of the Andean Chocó, one of the most diverse and threatened regions on the planet. The Milpe Bird Sanctuary is managed by the Mindo Cloudforest Foundation, a non-profit organization dedicated to the conservation of biodiversity in the Andean Chocó. The Foundation maintains close relationships with local communities, promoting environmental education, sustainable livelihoods, and participatory management of natural resources. It also supports other private reserves and local Decentralized Autonomous Governments in forest restoration through the production of native plants in their nurseries, strengthening long-term conservation in the region.</p></tp:treatment-sec><tp:treatment-sec sec-type="Distribution"><title>Distribution.</title><p>The new species is distributed in the Pacific basin of Ecuador and southern Colombia, from sea level to 1200 m of elevation (Fig. <xref ref-type="fig" rid="F4">4</xref>). In Ecuador, it occurs in Western Montane Forest, Western Foothill Forest, Choco Tropical Rainforest, and Deciduous Forest (as defined in <xref ref-type="bibr" rid="B64">Ron et al. 2024</xref>). It was reported from SW Colombia by <xref ref-type="bibr" rid="B43">Lynch and Duellman (1997)</xref>, <xref ref-type="bibr" rid="B42">Lynch (1980b)</xref>, and <xref ref-type="bibr" rid="B44">Lynch and Suárez-Mayorga (2004)</xref> as “<italic>Eleutherodactylus subsigillatus</italic>”. Apparently, all reports are based on a single specimen, AMNH 86359, and its identification needs to be confirmed. Its occurrence in Colombia is expected given that localities in northern Ecuador are just 18 km from the border with Colombia. <italic><tp:taxon-name><tp:taxon-name-part taxon-name-part-type="genus" reg="Pristimantis">Pristimantis</tp:taxon-name-part> <tp:taxon-name-part taxon-name-part-type="species" reg="milpe">milpe</tp:taxon-name-part></tp:taxon-name></italic> has one of the largest distributions of a species of <italic><tp:taxon-name><tp:taxon-name-part taxon-name-part-type="genus" reg="Pristimantis">Pristimantis</tp:taxon-name-part></tp:taxon-name></italic> in the Chocó region of Ecuador.</p></tp:treatment-sec><tp:treatment-sec sec-type="Natural history"><title>Natural history.</title><p>Most individuals have been found in secondary forests, but they also occur in primary forests, banana plantations, silvopastures, and even urban areas (<xref ref-type="bibr" rid="B42">Lynch 1980b</xref>; <xref ref-type="bibr" rid="B22">Fuchs 2025</xref>; <xref ref-type="bibr" rid="B56">Pontificia Universidad Católica Del Ecuador 2026</xref>). In Canandé, they were most frequent in old growth forest and secondary forest while being absent in pastures and cacao plantations (<xref ref-type="bibr" rid="B22">Fuchs 2025</xref>). Activity is nocturnal; frogs perch and call from vegetation. At Canandé, they reproduce year-round, provided that environmental conditions are suitable (<xref ref-type="bibr" rid="B22">Fuchs 2025</xref>). At the type locality, an amplectant pair was found on 26 December 2025 at 20:59 h over a leaf 1.5 m above the ground in Terra Firme secondary forest; amplexus is axillary (SRR field notes). A study of amphibians inhabiting epiphytic plants on the forest canopy found three individuals in bromeliads 20 m above the ground (2 adults and 1 juvenile; the adults were reported as “<italic>P. subsigillatus</italic>” and the juvenile as an unidentified <italic><tp:taxon-name><tp:taxon-name-part taxon-name-part-type="genus" reg="Pristimantis">Pristimantis</tp:taxon-name-part></tp:taxon-name></italic>; <xref ref-type="bibr" rid="B50">Moretta-Urdiales et al. 2025</xref>). Males call from bromeliads (e.g., <ext-link xmlns:xlink="http://www.w3.org/1999/xlink" xlink:href="https://www.youtube.com/watch?v=w_Rg0dWtTiQ" ext-link-type="uri" xlink:type="simple">https://www.youtube.com/watch?v=w_Rg0dWtTiQ</ext-link>) or over leaves at heights ranging from 30 cm to more than 10 m. When males are disturbed while calling from bromeliads, they sink in the water (SRR pers. obs.) At Canandé, average call height was 6.6 m, usually higher than other species of <italic><tp:taxon-name><tp:taxon-name-part taxon-name-part-type="genus" reg="Pristimantis">Pristimantis</tp:taxon-name-part></tp:taxon-name></italic>. They call from dusk to sunrise but calling activity peaks between 20:30 and 22:00 h (<xref ref-type="bibr" rid="B22">Fuchs 2025</xref>). <italic><tp:taxon-name><tp:taxon-name-part taxon-name-part-type="genus" reg="Pristimantis">Pristimantis</tp:taxon-name-part> <tp:taxon-name-part taxon-name-part-type="species" reg="milpe">milpe</tp:taxon-name-part></tp:taxon-name></italic> can be locally abundant (<xref ref-type="bibr" rid="B3">Arteaga-Navarro et al. 2013</xref>; <xref ref-type="bibr" rid="B22">Fuchs 2025</xref>) but most detections are based on calls heard at heights above 2 m. Juveniles and adults have been found by day in bromeliads, leaflitter, and axils of elephant ear plants (<xref ref-type="bibr" rid="B42">Lynch 1980b</xref>; <xref ref-type="bibr" rid="B43">Lynch and Duellman 1997</xref>). The available information suggest that reproduction is linked to phytotelmata. Their egg deposition site is unknown, but they presumably are direct developers, as other <italic><tp:taxon-name><tp:taxon-name-part taxon-name-part-type="genus" reg="Pristimantis">Pristimantis</tp:taxon-name-part></tp:taxon-name></italic>.</p></tp:treatment-sec><tp:treatment-sec sec-type="Conservation status"><title>Conservation status.</title><p>Based on the minimum convex polygon, the extent of occurrence for the species is 67,072 km<sup>2</sup>. Given its large extent of occurrence, local abundance, and presence under anthropic habitat disturbance (see above), we recommend assigning this species to the Least Concern Red List category.</p></tp:treatment-sec><tp:treatment-sec><!--Section generated to contain objects referenced in tp:taxon-treatment.--><fig id="F5" position="float" orientation="portrait"><object-id xmlns:xlink="http://www.w3.org/1999/xlink" content-type="doi" xlink:type="simple">10.3897/zookeys.1286.194383.figure5</object-id><object-id xmlns:xlink="http://www.w3.org/1999/xlink" content-type="arpha" xlink:type="simple">21A9113F-29CB-5FE6-AA67-6C81FEC7F6CA</object-id><label>Figure 5.</label><caption><p>Phylogenetic relationships of the Pacific clade of the <italic><tp:taxon-name><tp:taxon-name-part taxon-name-part-type="genus" reg="Pristimantis">Pristimantis</tp:taxon-name-part> <tp:taxon-name-part taxon-name-part-type="species" reg="lacrimosus">lacrimosus</tp:taxon-name-part></tp:taxon-name></italic> species group. Maximum likelihood tree obtained for the 16S, 12S, <abbrev xmlns:xlink="http://www.w3.org/1999/xlink" xlink:title="NADH dehydrogenase subunit 1" xlink:type="simple">ND1</abbrev> and <abbrev xmlns:xlink="http://www.w3.org/1999/xlink" xlink:title="Recombinase-Activating Gene" xlink:type="simple">RAG1</abbrev> genes. Branch support (blue numbers) are shown as aLRT values (before the slash) and ultrafast bootstrap values (after the slash). For each individual, the species name is followed by the voucher number. In the new species, the voucher number is followed by the abbreviation of the province and the locality (all in Ecuador). Abbreviations: <abbrev xmlns:xlink="http://www.w3.org/1999/xlink" xlink:title="Bolívar" xlink:type="simple">BO</abbrev> = Bolívar, <abbrev xmlns:xlink="http://www.w3.org/1999/xlink" xlink:title="El Oro" xlink:type="simple">EO</abbrev> = El Oro, <abbrev xmlns:xlink="http://www.w3.org/1999/xlink" xlink:title="Esmeraldas" xlink:type="simple">ES</abbrev> = Esmeraldas, <abbrev xmlns:xlink="http://www.w3.org/1999/xlink" xlink:title="Manabí" xlink:type="simple">MA</abbrev> = Manabí, <abbrev xmlns:xlink="http://www.w3.org/1999/xlink" xlink:title="Pichincha" xlink:type="simple">PI</abbrev> = Pichincha, <abbrev xmlns:xlink="http://www.w3.org/1999/xlink" xlink:title="Santo Domingo" xlink:type="simple">SD</abbrev> = Santo Domingo. Photographs of the new species and similar species from the Ecuadorian Chocó are shown on the right.</p></caption><graphic xmlns:xlink="http://www.w3.org/1999/xlink" xlink:href="zookeys-1286-121_article-194383__-g005.jpg" id="oo_1725115.jpg" position="float" orientation="portrait" xlink:type="simple"><uri content-type="original_file" xlink:type="simple">https://binary.pensoft.net/fig/1725115</uri></graphic></fig><fig id="F6" position="float" orientation="portrait"><object-id xmlns:xlink="http://www.w3.org/1999/xlink" content-type="doi" xlink:type="simple">10.3897/zookeys.1286.194383.figure6</object-id><object-id xmlns:xlink="http://www.w3.org/1999/xlink" content-type="arpha" xlink:type="simple">EE7EBC65-85A0-5A05-91D0-DC31F40D3EE3</object-id><label>Figure 6.</label><caption><p>Photographs showing color variation in living adult males of <italic><tp:taxon-name><tp:taxon-name-part taxon-name-part-type="genus" reg="Pristimantis">Pristimantis</tp:taxon-name-part> <tp:taxon-name-part taxon-name-part-type="species" reg="milpe">milpe</tp:taxon-name-part></tp:taxon-name></italic> sp. nov. <bold>A</bold>. <named-content xmlns:xlink="http://www.w3.org/1999/xlink" content-type="dwc:institutional_code" xlink:title="Museo de Zoologia, Pontificia Universidad Catolica del Ecuador" xlink:href="https://scientific-collections.gbif.org/institution/1f33a2dd-ea62-4da3-b6f3-6fc19d259c99" xlink:type="simple">QCAZ</named-content>-A 77106, holotype, <abbrev xmlns:xlink="http://www.w3.org/1999/xlink" xlink:title="snout-vent length" xlink:type="simple">SVL</abbrev> = 24.77 mm; <bold>B</bold>. <named-content xmlns:xlink="http://www.w3.org/1999/xlink" content-type="dwc:institutional_code" xlink:title="Museo de Zoologia, Pontificia Universidad Catolica del Ecuador" xlink:href="https://scientific-collections.gbif.org/institution/1f33a2dd-ea62-4da3-b6f3-6fc19d259c99" xlink:type="simple">QCAZ</named-content>-A 76585, paratype, <abbrev xmlns:xlink="http://www.w3.org/1999/xlink" xlink:title="snout-vent length" xlink:type="simple">SVL</abbrev> = 26.97 mm; <bold>C</bold>. <named-content xmlns:xlink="http://www.w3.org/1999/xlink" content-type="dwc:institutional_code" xlink:title="Museo de Zoologia, Pontificia Universidad Catolica del Ecuador" xlink:href="https://scientific-collections.gbif.org/institution/1f33a2dd-ea62-4da3-b6f3-6fc19d259c99" xlink:type="simple">QCAZ</named-content>-A 76518, paratype, <abbrev xmlns:xlink="http://www.w3.org/1999/xlink" xlink:title="snout-vent length" xlink:type="simple">SVL</abbrev> = 26.06 mm; <bold>D</bold>. <named-content xmlns:xlink="http://www.w3.org/1999/xlink" content-type="dwc:institutional_code" xlink:title="Museo de Zoologia, Pontificia Universidad Catolica del Ecuador" xlink:href="https://scientific-collections.gbif.org/institution/1f33a2dd-ea62-4da3-b6f3-6fc19d259c99" xlink:type="simple">QCAZ</named-content>-A 65561, <abbrev xmlns:xlink="http://www.w3.org/1999/xlink" xlink:title="snout-vent length" xlink:type="simple">SVL</abbrev> = 19.64 mm; <bold>E</bold>. <named-content xmlns:xlink="http://www.w3.org/1999/xlink" content-type="dwc:institutional_code" xlink:title="Museo de Zoologia, Pontificia Universidad Catolica del Ecuador" xlink:href="https://scientific-collections.gbif.org/institution/1f33a2dd-ea62-4da3-b6f3-6fc19d259c99" xlink:type="simple">QCAZ</named-content>-A 67428, <abbrev xmlns:xlink="http://www.w3.org/1999/xlink" xlink:title="snout-vent length" xlink:type="simple">SVL</abbrev> = 26.47 mm. Left column: dorsolateral view; central column: dorsal view; right column: ventral view. <bold>F</bold>. <named-content xmlns:xlink="http://www.w3.org/1999/xlink" content-type="dwc:institutional_code" xlink:title="Museo de Zoologia, Pontificia Universidad Catolica del Ecuador" xlink:href="https://scientific-collections.gbif.org/institution/1f33a2dd-ea62-4da3-b6f3-6fc19d259c99" xlink:type="simple">QCAZ</named-content>-A 79899; note significant color change within a period of less than 24 h. Locality data for all specimens is provided in the holotype and paratypes sections.</p></caption><graphic xmlns:xlink="http://www.w3.org/1999/xlink" xlink:href="zookeys-1286-121_article-194383__-g006.jpg" id="oo_1725116.jpg" position="float" orientation="portrait" xlink:type="simple"><uri content-type="original_file" xlink:type="simple">https://binary.pensoft.net/fig/1725116</uri></graphic></fig><fig id="F7" position="float" orientation="portrait"><object-id xmlns:xlink="http://www.w3.org/1999/xlink" content-type="doi" xlink:type="simple">10.3897/zookeys.1286.194383.figure7</object-id><object-id xmlns:xlink="http://www.w3.org/1999/xlink" content-type="arpha" xlink:type="simple">CC181B16-2B94-527B-8752-0813FC84CC81</object-id><label>Figure 7.</label><caption><p>Photographs showing color variation in living adult/subadult females of <italic><tp:taxon-name><tp:taxon-name-part taxon-name-part-type="genus" reg="Pristimantis">Pristimantis</tp:taxon-name-part> <tp:taxon-name-part taxon-name-part-type="species" reg="milpe">milpe</tp:taxon-name-part></tp:taxon-name></italic> sp. nov. <bold>A</bold>. <named-content xmlns:xlink="http://www.w3.org/1999/xlink" content-type="dwc:institutional_code" xlink:title="Museo de Zoologia, Pontificia Universidad Catolica del Ecuador" xlink:href="https://scientific-collections.gbif.org/institution/1f33a2dd-ea62-4da3-b6f3-6fc19d259c99" xlink:type="simple">QCAZ</named-content>-A 67424, paratype, adult female, <abbrev xmlns:xlink="http://www.w3.org/1999/xlink" xlink:title="snout-vent length" xlink:type="simple">SVL</abbrev> = 32.07 mm; <bold>B</bold>. <named-content xmlns:xlink="http://www.w3.org/1999/xlink" content-type="dwc:institutional_code" xlink:title="Museo de Zoologia, Pontificia Universidad Catolica del Ecuador" xlink:href="https://scientific-collections.gbif.org/institution/1f33a2dd-ea62-4da3-b6f3-6fc19d259c99" xlink:type="simple">QCAZ</named-content>-A 45268, paratype, subadult female, <abbrev xmlns:xlink="http://www.w3.org/1999/xlink" xlink:title="snout-vent length" xlink:type="simple">SVL</abbrev> = 29.44 mm; <bold>C</bold>. <named-content xmlns:xlink="http://www.w3.org/1999/xlink" content-type="dwc:institutional_code" xlink:title="Museo de Zoologia, Pontificia Universidad Catolica del Ecuador" xlink:href="https://scientific-collections.gbif.org/institution/1f33a2dd-ea62-4da3-b6f3-6fc19d259c99" xlink:type="simple">QCAZ</named-content>-A 74171, paratype, adult female, <abbrev xmlns:xlink="http://www.w3.org/1999/xlink" xlink:title="snout-vent length" xlink:type="simple">SVL</abbrev> = 34.21 mm; <bold>D</bold>. <named-content xmlns:xlink="http://www.w3.org/1999/xlink" content-type="dwc:institutional_code" xlink:title="Museo de Zoologia, Pontificia Universidad Catolica del Ecuador" xlink:href="https://scientific-collections.gbif.org/institution/1f33a2dd-ea62-4da3-b6f3-6fc19d259c99" xlink:type="simple">QCAZ</named-content>-A 74172, paratype, adult female, <abbrev xmlns:xlink="http://www.w3.org/1999/xlink" xlink:title="snout-vent length" xlink:type="simple">SVL</abbrev> = 34.17 mm; <bold>E</bold>. <named-content xmlns:xlink="http://www.w3.org/1999/xlink" content-type="dwc:institutional_code" xlink:title="Museo de Zoologia, Pontificia Universidad Catolica del Ecuador" xlink:href="https://scientific-collections.gbif.org/institution/1f33a2dd-ea62-4da3-b6f3-6fc19d259c99" xlink:type="simple">QCAZ</named-content>-A 51314, adult female, <abbrev xmlns:xlink="http://www.w3.org/1999/xlink" xlink:title="snout-vent length" xlink:type="simple">SVL</abbrev> = 33.13 mm. Left column: dorsolateral view; central column: dorsal view; right column: ventral view. Locality data for all specimens is provided in the paratypes section.</p></caption><graphic xmlns:xlink="http://www.w3.org/1999/xlink" xlink:href="zookeys-1286-121_article-194383__-g007.jpg" id="oo_1725117.jpg" position="float" orientation="portrait" xlink:type="simple"><uri content-type="original_file" xlink:type="simple">https://binary.pensoft.net/fig/1725117</uri></graphic></fig><fig id="F4" position="float" orientation="portrait"><object-id xmlns:xlink="http://www.w3.org/1999/xlink" content-type="doi" xlink:type="simple">10.3897/zookeys.1286.194383.figure4</object-id><object-id xmlns:xlink="http://www.w3.org/1999/xlink" content-type="arpha" xlink:type="simple">337D7665-366D-5D21-91DA-2DCBC09C3E21</object-id><label>Figure 4.</label><caption><p>Distribution of <italic><tp:taxon-name><tp:taxon-name-part taxon-name-part-type="genus" reg="Pristimantis">P.</tp:taxon-name-part> <tp:taxon-name-part taxon-name-part-type="species" reg="milpe">milpe</tp:taxon-name-part></tp:taxon-name></italic> sp. nov. and the type localities of <italic><tp:taxon-name><tp:taxon-name-part taxon-name-part-type="genus" reg="Pristimantis">P.</tp:taxon-name-part> <tp:taxon-name-part taxon-name-part-type="species" reg="latidiscus">latidiscus</tp:taxon-name-part></tp:taxon-name></italic> and <italic><tp:taxon-name><tp:taxon-name-part taxon-name-part-type="genus" reg="Pristimantis">P.</tp:taxon-name-part> <tp:taxon-name-part taxon-name-part-type="species" reg="subsigillatus">subsigillatus</tp:taxon-name-part></tp:taxon-name></italic>. Localities of <italic><tp:taxon-name><tp:taxon-name-part taxon-name-part-type="genus" reg="Pristimantis">P.</tp:taxon-name-part> <tp:taxon-name-part taxon-name-part-type="species" reg="milpe">milpe</tp:taxon-name-part></tp:taxon-name></italic> sp. nov. are based on museum specimens. Blue diamonds are localities with specimens with confirmed identification (Museo de Zoología Pontificia Universidad Católica del Ecuador, <named-content xmlns:xlink="http://www.w3.org/1999/xlink" content-type="dwc:institutional_code" xlink:title="Museo de Zoologia, Pontificia Universidad Catolica del Ecuador" xlink:href="https://scientific-collections.gbif.org/institution/1f33a2dd-ea62-4da3-b6f3-6fc19d259c99" xlink:type="simple">QCAZ</named-content>); red diamonds represent localities obtained from the GBIF database (identified as “<italic>P. subsigillatus</italic>”) from the Museum of Comparative Zoology Harvard University (<abbrev xmlns:xlink="http://www.w3.org/1999/xlink" content-type="institution" xlink:title="Museum of Comparative Zoology Harvard University" xlink:type="simple">MCZ</abbrev>), Museo Universidad Técnica Particular de Loja (<abbrev xmlns:xlink="http://www.w3.org/1999/xlink" content-type="institution" xlink:title="Museo Universidad Técnica Particular de Loja" xlink:type="simple">MUTPL</abbrev>), Museo de Zoología Universidad San Francisco de Quito (<abbrev xmlns:xlink="http://www.w3.org/1999/xlink" content-type="institution" xlink:title="Museo de Zoología Universidad San Francisco de Quito" xlink:type="simple">ZSFQ</abbrev>), Museo de Zoología, Universidad Tecnológica Indoamérica (<abbrev xmlns:xlink="http://www.w3.org/1999/xlink" content-type="institution" xlink:title="Museo de Zoología, Universidad Tecnológica Indoamérica" xlink:type="simple">MZUTI</abbrev>), National Museum of Natural History (<abbrev xmlns:xlink="http://www.w3.org/1999/xlink" content-type="institution" xlink:title="National Museum of Natural History" xlink:type="simple">USNM</abbrev>), and University of Kansas Museum of Natural History (<abbrev xmlns:xlink="http://www.w3.org/1999/xlink" content-type="institution" xlink:title="University of Kansas Museum of Natural History" xlink:type="simple">KU</abbrev>). GBIF localities require confirmation. The type localities of <italic><tp:taxon-name><tp:taxon-name-part taxon-name-part-type="genus" reg="Pristimantis">P.</tp:taxon-name-part> <tp:taxon-name-part taxon-name-part-type="species" reg="latidiscus">latidiscus</tp:taxon-name-part></tp:taxon-name></italic> and <italic><tp:taxon-name><tp:taxon-name-part taxon-name-part-type="genus" reg="Pristimantis">P.</tp:taxon-name-part> <tp:taxon-name-part taxon-name-part-type="species" reg="subsigillatus">subsigillatus</tp:taxon-name-part></tp:taxon-name></italic> are also shown with a star (<named-content xmlns:xlink="http://www.w3.org/1999/xlink" content-type="dwc:institutional_code" xlink:title="Natural History Museum, London" xlink:href="https://scientific-collections.gbif.org/institution/1d808a7c-1f9e-4379-9616-edb749ecf10e" xlink:type="simple">NHMUK</named-content>).</p></caption><graphic xmlns:xlink="http://www.w3.org/1999/xlink" xlink:href="zookeys-1286-121_article-194383__-g004.jpg" id="oo_1725114.jpg" position="float" orientation="portrait" xlink:type="simple"><uri content-type="original_file" xlink:type="simple">https://binary.pensoft.net/fig/1725114</uri></graphic></fig></tp:treatment-sec><ref-list><ref id="B43"><mixed-citation xmlns:xlink="http://www.w3.org/1999/xlink" xlink:type="simple">Lynch JD, Duellman WE (1997) Frogs of the genus <italic><tp:taxon-name><tp:taxon-name-part taxon-name-part-type="subgenus">Eleutherodactylus</tp:taxon-name-part></tp:taxon-name></italic> (<tp:taxon-name><tp:taxon-name-part taxon-name-part-type="family">Leptodactylidae</tp:taxon-name-part></tp:taxon-name>) in western Ecuador: systematics, ecology and biogeography. Special Publication University of Kansas Natural History Museum 23: 1–236. <ext-link xlink:href="10.5962/bhl.title.7951" ext-link-type="doi" xlink:type="simple">https://doi.org/10.5962/bhl.title.7951</ext-link></mixed-citation></ref><ref id="B1"><mixed-citation xmlns:xlink="http://www.w3.org/1999/xlink" xlink:type="simple">Arteaga A, Yanez-Munoz M, Guayasamin JM (2013) A new frog of the <italic><tp:taxon-name><tp:taxon-name-part taxon-name-part-type="genus">Pristimantis</tp:taxon-name-part> <tp:taxon-name-part taxon-name-part-type="species">lacrimosus</tp:taxon-name-part></tp:taxon-name></italic> group (<tp:taxon-name><tp:taxon-name-part taxon-name-part-type="order">Anura</tp:taxon-name-part></tp:taxon-name>: <tp:taxon-name><tp:taxon-name-part taxon-name-part-type="family">Craugastoridae</tp:taxon-name-part></tp:taxon-name>) from the montane forests of northwestern Ecuador. Adendum to: The amphibians and reptiles of Mindo: life in the cloudforest. Serie de Publicaciones Científicas, Universidad Tecnológica Indoamérica 1: 198–210.</mixed-citation></ref><ref id="B2"><mixed-citation xmlns:xlink="http://www.w3.org/1999/xlink" xlink:type="simple">Arteaga A, Pyron RA, Peñafiel N, Romero-Barreto P, Culebras J, Bustamante L, Yánez-Muñoz MH, Guayasamin JM (2016) Comparative phylogeography reveals cryptic diversity and repeated patterns of cladogenesis for amphibians and reptiles in Northwestern Ecuador. PLOS ONE 11: e0151746. <ext-link xlink:href="10.1371/journal.pone.0151746" ext-link-type="doi" xlink:type="simple">https://doi.org/10.1371/journal.pone.0151746</ext-link></mixed-citation></ref><ref id="B13"><mixed-citation xmlns:xlink="http://www.w3.org/1999/xlink" xlink:type="simple">Chavez G, Catenazzi A (2016) A new species of frog of the genus <italic><tp:taxon-name><tp:taxon-name-part taxon-name-part-type="genus">Pristimantis</tp:taxon-name-part></tp:taxon-name></italic> from Tingo Maria National Park, Huanuco Department, central Peru (<tp:taxon-name><tp:taxon-name-part taxon-name-part-type="order">Anura</tp:taxon-name-part></tp:taxon-name>, <tp:taxon-name><tp:taxon-name-part taxon-name-part-type="family">Craugastoridae</tp:taxon-name-part></tp:taxon-name>). ZooKeys 610: 113–130. <ext-link xlink:href="10.3897/zookeys.610.8507" ext-link-type="doi" xlink:type="simple">https://doi.org/10.3897/zookeys.610.8507</ext-link></mixed-citation></ref><ref id="B60"><mixed-citation xmlns:xlink="http://www.w3.org/1999/xlink" xlink:type="simple">Rivera-Correa M, Daza JM (2016) Molecular phylogenetics of the <italic><tp:taxon-name><tp:taxon-name-part taxon-name-part-type="genus">Pristimantis</tp:taxon-name-part> <tp:taxon-name-part taxon-name-part-type="species">lacrimosus</tp:taxon-name-part></tp:taxon-name></italic> species group (<tp:taxon-name><tp:taxon-name-part taxon-name-part-type="order">Anura</tp:taxon-name-part></tp:taxon-name>: <tp:taxon-name><tp:taxon-name-part taxon-name-part-type="family">Craugastoridae</tp:taxon-name-part></tp:taxon-name>) with the description of a new species from Colombia. Acta Herpetologica 11: 31–45. <ext-link xlink:href="10.13128/Acta_Herpetol-16434" ext-link-type="doi" xlink:type="simple">https://doi.org/10.13128/Acta_Herpetol-16434</ext-link></mixed-citation></ref><ref id="B67"><mixed-citation xmlns:xlink="http://www.w3.org/1999/xlink" xlink:type="simple">Stanescu F, Marquez R, Szekely P, Cogalniceanu D (2017) The advertisement call of <italic><tp:taxon-name><tp:taxon-name-part taxon-name-part-type="genus">Pristimantis</tp:taxon-name-part> <tp:taxon-name-part taxon-name-part-type="species">subsigillatus</tp:taxon-name-part></tp:taxon-name></italic> (<tp:taxon-name><tp:taxon-name-part taxon-name-part-type="order">Anura</tp:taxon-name-part></tp:taxon-name>, <tp:taxon-name><tp:taxon-name-part taxon-name-part-type="family">Craugastoridae</tp:taxon-name-part></tp:taxon-name>). Acta Herpetologica 12: 95–101. <ext-link xlink:href="10.13128/Acta_Herpetol-18731" ext-link-type="doi" xlink:type="simple">https://doi.org/10.13128/Acta_Herpetol-18731</ext-link></mixed-citation></ref><ref id="B10"><mixed-citation xmlns:xlink="http://www.w3.org/1999/xlink" xlink:type="simple">Carrión-Olmedo JC, Ron SR (2021) A new cryptic species of the <italic><tp:taxon-name><tp:taxon-name-part taxon-name-part-type="genus">Pristimantis</tp:taxon-name-part> <tp:taxon-name-part taxon-name-part-type="species">lacrimosus</tp:taxon-name-part></tp:taxon-name></italic> group (<tp:taxon-name><tp:taxon-name-part taxon-name-part-type="order">Anura</tp:taxon-name-part></tp:taxon-name>, <tp:taxon-name><tp:taxon-name-part taxon-name-part-type="family">Strabomantidae</tp:taxon-name-part></tp:taxon-name>) from the eastern slopes of the Ecuadorian Andes. Evolutionary Systematics 5: 151–175. <ext-link xlink:href="10.3897/EVOLSYST.5.62661" ext-link-type="doi" xlink:type="simple">https://doi.org/10.3897/EVOLSYST.5.62661</ext-link></mixed-citation></ref><ref id="B50"><mixed-citation xmlns:xlink="http://www.w3.org/1999/xlink" xlink:type="simple">Moretta-Urdiales MDM, Velasquez-Espín F, Tenorio M, Guayasamin JM, Rodriguez D, McCracken S (2025) Low abundance and diversity of canopy amphibians in an andean choco forest of Ecuador. Herpetological Conservation and Biology 20: 334–342.</mixed-citation></ref><ref id="B22"><mixed-citation xmlns:xlink="http://www.w3.org/1999/xlink" xlink:type="simple">Fuchs N (2025) Niche partitioning in <italic><tp:taxon-name><tp:taxon-name-part taxon-name-part-type="genus">Pristimantis</tp:taxon-name-part></tp:taxon-name></italic> species along a land use gradient in the Chocó rainforest of Ecuador. Masters. Museum für Naturkunde Leibniz Institute for Evolution and Biodiversity Science.</mixed-citation></ref><ref id="B32"><mixed-citation xmlns:xlink="http://www.w3.org/1999/xlink" xlink:type="simple">Hutter CR, Liu V, Kell T, Lyons JA, Guayasamin JM (2016) The natural history, distribution, and conservation of lonely rainfrogs, <italic><tp:taxon-name><tp:taxon-name-part taxon-name-part-type="genus">Pristimantis</tp:taxon-name-part> <tp:taxon-name-part taxon-name-part-type="species">eremitus</tp:taxon-name-part></tp:taxon-name></italic>. Herpetologica 72: 13–22. <ext-link xlink:href="10.1655/Herpetologica-D-14-00020" ext-link-type="doi" xlink:type="simple">https://doi.org/10.1655/Herpetologica-D-14-00020</ext-link></mixed-citation></ref><ref id="B64"><mixed-citation xmlns:xlink="http://www.w3.org/1999/xlink" xlink:type="simple">Ron SR, Merino-Viteri A, Ortiz DA (2024) Anfibios del Ecuador. Version 2024.0. <ext-link xlink:href="https://bioweb.bio/faunaweb/amphibiaweb/" ext-link-type="uri" xlink:type="simple">https://bioweb.bio/faunaweb/amphibiaweb/</ext-link></mixed-citation></ref><ref id="B42"><mixed-citation xmlns:xlink="http://www.w3.org/1999/xlink" xlink:type="simple">Lynch JD (1980b) Systematic status and distribution of some poorly known frogs of the genus <italic><tp:taxon-name><tp:taxon-name-part taxon-name-part-type="subgenus">Eleutherodactylus</tp:taxon-name-part></tp:taxon-name></italic> from the chocoan lowlands of South America. Herpetologica 36: 175–189.</mixed-citation></ref><ref id="B44"><mixed-citation xmlns:xlink="http://www.w3.org/1999/xlink" xlink:type="simple">Lynch JD, Suárez-Mayorga A (2004) Anfibios en el Chocó biogeográfico. In: Rangel-Ch. JO (Ed.) Diversidad Biótica IV. El Chocó Biogeográfico, Costa Pacífica. Universidad Nacional de Colombia, Instituto de Ciencias Naturales, Conservación Internacional., Bogotá, D. C., 633–668.</mixed-citation></ref><ref id="B56"><mixed-citation xmlns:xlink="http://www.w3.org/1999/xlink" xlink:type="simple">Pontificia Universidad Católica Del Ecuador (2026) Base de datos de la colección de anfibios del museo de zoología QCAZ. Versión 2026.0. <ext-link xlink:href="https://bioweb.bio/portal" ext-link-type="uri" xlink:type="simple">https://bioweb.bio/portal</ext-link> [Accessed 4 February 2026]</mixed-citation></ref><ref id="B3"><mixed-citation xmlns:xlink="http://www.w3.org/1999/xlink" xlink:type="simple">Arteaga-Navarro AF, Bustamante L, Guayasamin JM (2013) The amphibians and reptiles of Mindo. Universidad Tecnológica Indoamericana, Quito, Ecuador, 258 pp.</mixed-citation></ref></ref-list></tp:taxon-treatment>
