# Supplementary material for: Long overdue: a new, widespread, species of Pristimantis (Anura, Strabomantidae) from the Chocó region and the synonymy of Pristimantis subsigillatus
Source: Zookeys. 2026 Jul 24;1286:121–52. doi: 10.3897/zookeys.1286.194383 (PMC13428246; doi:10.3897/zookeys.1286.194383)
Supplement: Supplementary material 1 — Specimens examined for this study [file zookeys-1286-121_article-194383__-s001.xlsx]

## Sheet: Sheet1
Table S1. Examined specimens for this study. Specimens are deposited in the herpetological collection of the QCAZ Museum at the Pontificia Universidad Católica del Ecuador, Quito (QCAZ).
Species	Voucher	Province	Latitude	Length
Pristimantis eremitus	QCAZ 24827	Santo Domingo de los Tsáchilas, La victoria	-0.4774	-790533
Pristimantis eremitus	QCAZ 24828	Santo Domingo de los Tsáchilas, La victoria	-0.4774	-790533
Pristimantis eremitus	QCAZ 24829	Santo Domingo de los Tsáchilas, La victoria	-0.4774	-790533
Pristimantis eremitus	QCAZ 24831	Santo Domingo de los Tsáchilas, La victoria	-0.4774	-790533
Pristimantis eremitus	QCAZ 24832	Santo Domingo de los Tsáchilas, La victoria	-0.4774	-790533
Pristimantis eremitus	QCAZ 24833	Santo Domingo de los Tsáchilas, La victoria	-0.4774	-790533
Pristimantis eremitus	QCAZ 24834	Santo Domingo de los Tsáchilas, La victoria	-0.4774	-790533
Pristimantis eremitus	QCAZ 24835	Santo Domingo de los Tsáchilas, La victoria	-0.4774	-790533
Pristimantis eremitus	QCAZ 24836	Santo Domingo de los Tsáchilas, La victoria	-0.4774	-790533
Pristimantis eremitus	QCAZ 24837	Santo Domingo de los Tsáchilas, La victoria	-0.4774	-790533
Pristimantis eremitus	QCAZ 24851	Santo Domingo de los Tsáchilas, La victoria	-0.4774	-790533
Pristimantis eremitus	QCAZ 24852	Santo Domingo de los Tsáchilas, La victoria	-0.4774	-790533
Pristimantis eremitus	QCAZ 24853	Santo Domingo de los Tsáchilas, La victoria	-0.4774	-790533
Pristimantis eremitus	QCAZ 40002	Carchi, Near Tres Marías Waterfall, 1 km south of Chilma Bajo	0.8590	-780536
Pristimantis eremitus	QCAZ 41471	Imbabura, 6 de Julio de Cuellaje, property owned by Nelson Ayala	0.3968	-785273
Pristimantis eremitus	QCAZ 43387	Imbabura, Cuellaje. San Antonio	0.4747	-785550
Pristimantis eremitus	QCAZ 43388	Imbabura, Cuellaje. San Antonio	0.4747	-785550
Pristimantis eremitus	QCAZ 43389	Imbabura, Cuellaje. San Antonio	0.4747	-785550
Pristimantis eremitus	QCAZ 43390	Imbabura, Cuellaje. San Antonio	0.4747	-785550
Pristimantis eremitus	QCAZ 43391	Imbabura, Cuellaje. San Antonio	0.4747	-785550
Pristimantis eremitus	QCAZ 43392	Imbabura, Cuellaje. San Antonio	0.4747	-785550
Pristimantis eremitus	QCAZ 43393	Imbabura, Cuellaje. San Antonio	0.4747	-785550
Pristimantis eremitus	QCAZ 49652	Santo Domingo de los Tsáchilas, las Gralarias Reserve, along the Calacalí – La Independencia road	-0.0061	-787338
Pristimantis milpe sp. nov.	QCAZ 45268	Santo Domindo de los Tsachilas province, Hotel Tinalandia trails	-0.272720	-79.07900
Pristimantis milpe sp. nov.	QCAZ 49370	Pichincha Province, La Union del Toachi, trail to the Botanical Garden	-0.325776	-7894897
Pristimantis milpe sp. nov.	QCAZ 50012	Santo Domindo de los Tsachilas province, Hotel Tinalandia trails	-0.303159	-79.05201
Pristimantis milpe sp. nov.	QCAZ 51314	Ecuador; Bolivar Province, Tablas La Florida	-01.66577	-79.25843
Pristimantis milpe sp. nov.	QCAZ 65561	Esmeraldas Province, Eloy Alfaro canton, Telembi parish, Tesoro Escondido Reserve	0.5352900	-79.14291
Pristimantis milpe sp. nov.	QCAZ 65562	Esmeraldas Province, Eloy Alfaro canton, Telembi parish, Tesoro Escondido Reserve	0.5377499	-79.14419
Pristimantis milpe sp. nov.	QCAZ 67340	Manabi Province, Jama canton, Jama parish, Camarones, Jama-Coaque Reserve	-0.122359	-80.11539
Pristimantis milpe sp. nov.	QCAZ 67341	Manabi Province, Jama canton, Jama parish, Camarones, Jama-Coaque Reserve	-0.109009	-80.10940
Pristimantis milpe sp. nov.	QCAZ 67342	Manabi Province, Jama canton, Jama parish, Camarones, Jama-Coaque Reserve	-0.119429	-80.11534
Pristimantis milpe sp. nov.	QCAZ 67424	Pichincha Province, San Miguel de los Bancos canton, San Miguel de los Bancos parish, Ganaderos Orenses	-0.092819	-78.99090
Pristimantis milpe sp. nov.	QCAZ 67428	Pichincha Province, San Miguel de los Bancos canton, San Miguel de los Bancos parish, Ganaderos Orenses	-0.092999	-78.98959
Pristimantis milpe sp. nov.	QCAZ 74171	Esmeraldas, Reserva Ecológica Mache-Chindul, Bilsa Biological Station, sourroundings Verde and Río Duchas Trails	0.34886	-79.71386
Pristimantis milpe sp. nov.	QCAZ 74172	Esmeraldas, Reserva Ecológica Mache-Chindul, Bilsa Biological Station, sourroundings Verde and Río Duchas Trails	0.34361	-79.71598
Pristimantis milpe sp. nov.	QCAZ 76518	Pichincha province,San Miguel de los Bancos canton, San Miguel de los Bancos parish, Milpe Birds Sanctuary.	0.03217	-7886829
Pristimantis milpe sp. nov.	QCAZ 76519	Pichincha province,San Miguel de los Bancos canton, San Miguel de los Bancos parish, Milpe Birds Sanctuary.	0.03217	-7886829
Pristimantis milpe sp. nov.	QCAZ 76585	Pichincha province,San Miguel de los Bancos canton, San Miguel de los Bancos parish, Milpe Birds Sanctuary.	0.03168	-78.86702
Pristimantis milpe sp. nov.	QCAZ 76819	Pichincha province,San Miguel de los Bancos canton, San Miguel de los Bancos parish, Milpe Birds Sanctuary.	0.03194	-78.86816
Pristimantis milpe sp. nov.	QCAZ 76820	Pichincha province,San Miguel de los Bancos canton, San Miguel de los Bancos parish, Milpe Birds Sanctuary.	0.03194	-78.86816
Pristimantis milpe sp. nov.	QCAZ 77104	Pichincha province,San Miguel de los Bancos canton, San Miguel de los Bancos parish, Milpe Birds Sanctuary.	0.0350	-78.8671
Pristimantis milpe sp. nov.	QCAZ 77105	Pichincha province,San Miguel de los Bancos canton, San Miguel de los Bancos parish, Milpe Birds Sanctuary.	0.0350	-78.8671
Pristimantis milpe sp. nov.	QCAZ 77106	Pichincha province,San Miguel de los Bancos canton, San Miguel de los Bancos parish, Milpe Birds Sanctuary.	0.031318	-78.8673
Pristimantis milpe sp. nov.	QCAZ 77107	Pichincha province,San Miguel de los Bancos canton, San Miguel de los Bancos parish, Milpe Birds Sanctuary.	0.0350	-78.8671
Pristimantis latidiscus	QCAZ 17101	Esmeraldas, Alto Tambo	0.9169	-785661
Pristimantis latidiscus	QCAZ 32060	Esmeraldas, Duranfo	10427	-786244
Pristimantis latidiscus	QCAZ 57037	Esmeraldas, Tundaloma Lodge	11832	-787515
Pristimantis latidiscus	QCAZ 65412	Esmeraldas, Tesoro Escondido Reserve. 'Cordillera' along the montane ridge	0.5368	-791455
Pristimantis latidiscus	QCAZ 65413	Esmeraldas, Tesoro Escondido Reserve. 'Cordillera' along the montane ridge	0.5353	-791512
Pristimantis latidiscus	QCAZ 65417	Esmeraldas, Tesoro Escondido Reserve. Around the campsite. Trail 'A'. to the top of the mountain	0.4969	-791368
Pristimantis latidiscus	QCAZ 65419	Esmeraldas, Tesoro Escondido Reserve. Around the campsite. Trail 'A'. to the top of the mountain	0.4945	-791366
Pristimantis latidiscus	QCAZ 65420	Esmeraldas, Tesoro Escondido Reserve. Around the campsite. Trail 'A'. to the top of the mountain	0.4961	-791367
Pristimantis latidiscus	QCAZ 65423	Esmeraldas, Tesoro Escondido Reserve. Around the Reserve's house	0.5423	-791456
Pristimantis latidiscus	QCAZ 65424	Esmeraldas, Tesoro Escondido Reserve. Around the Reserve's house	0.5413	-791454
Pristimantis latidiscus	QCAZ 65425	Esmeraldas, Tesoro Escondido Reserve. Around the Reserve's house	0.5430	-791456
Pristimantis latidiscus	QCAZ 65426	Esmeraldas, Tesoro Escondido Reserve. Around the Reserve's house	0.5406	-791457
Pristimantis latidiscus	QCAZ 65427	Esmeraldas, Tesoro Escondido Reserve. 'Cordillera' along the montane ridge	0.5367	-791455
Pristimantis latidiscus	QCAZ 65430	Esmeraldas, Tesoro Escondido Reserve. Around the campsite. Trail 'A'. to the top of the mountain	0.4942	-791360
Pristimantis latidiscus	QCAZ 65444	Esmeraldas, Tesoro Escondido Reserve. Camarón River	0.5441	-791417
Pristimantis latidiscus	QCAZ 65445	Esmeraldas, Tesoro Escondido Reserve. Camarón River	0.5452	-791389
Pristimantis latidiscus	QCAZ 65446	Esmeraldas, Tesoro Escondido Reserve. Camarón River	0.5446	-791399
Pristimantis latidiscus	QCAZ 65448	Esmeraldas, Reserva Tesoro Escondido. Río Camarón	0.5439	-791396
Pristimantis latidiscus	QCAZ 65449	Esmeraldas, Tesoro Escondido Reserve. Camarón River	0.5438	-791406
Pristimantis latidiscus	QCAZ 65450	Esmeraldas, Tesoro Escondido Reserve. Camarón River	0.5454	-791380
Pristimantis latidiscus	QCAZ 65451	Esmeraldas, Tesoro Escondido Reserve. Camarón River	0.5436	-79142
Pristimantis latidiscus	QCAZ 65452	Esmeraldas, Tesoro Escondido Reserve. Gualpí River	0.5319	-791464
Pristimantis latidiscus	QCAZ 65453	Esmeraldas, Tesoro Escondido Reserve. Hike along Trail 'A' through the forest, from the Gualpí River bridge to the Reserve's house	0.5338	-791445
Pristimantis latidiscus	QCAZ 65458	Esmeraldas, Tesoro Escondido Reserve. 'Cordillera' along the montane ridge	0.5354	-791509
Pristimantis latidiscus	QCAZ 65459	Esmeraldas, Tesoro Escondido Reserve. Camarón River	0.5454	-791414
Pristimantis latidiscus	QCAZ 65460	Esmeraldas, Tesoro Escondido Reserve. Around the campsite. Toro Birds Trail	0.4996	-791371
Pristimantis latidiscus	QCAZ 65466	Esmeraldas, Tesoro Escondido Reserve. Around the campsite. Trail 'A'. to the top of the mountain	0.4935	-791358
Pristimantis latidiscus	QCAZ 65484	Esmeraldas, Tesoro Escondido Reserve. Hike along Trail 'A' through the forest, from the Gualpí River bridge to the Reserve's house	0.5331	-791446
Pristimantis latidiscus	QCAZ 65485	Esmeraldas, Tesoro Escondido Reserve. Camarón River	0.5440	-791421
Pristimantis latidiscus	QCAZ 65486	Esmeraldas, Tesoro Escondido Reserve. Hike along Trail 'A' through the forest, from the Gualpí River bridge to the Reserve's house	0.5336	-791444
Pristimantis latidiscus	QCAZ 65487	Esmeraldas, Tesoro Escondido Reserve. 'Cordillera' along the montane ridge	0.5369	-791453
Pristimantis latidiscus	QCAZ 65489	Esmeraldas, Tesoro Escondido Reserve. 'Cordillera' along the montane ridge	0.5350	-791515
Pristimantis latidiscus	QCAZ 65490	Esmeraldas, Tesoro Escondido Reserve. 'Cordillera' along the montane ridge	0.5352	-791511
Pristimantis latidiscus	QCAZ 65493	Esmeraldas, Tesoro Escondido Reserve. Around the campsite. Trail 'A'. to the top of the mountain	0.4934	-791362
Pristimantis latidiscus	QCAZ 65497	Esmeraldas, Tesoro Escondido Reserve. Around the campsite. Trail 'A'. to the top of the mountain	0.4938	-791359
Pristimantis latidiscus	QCAZ 65498	Esmeraldas, Tesoro Escondido Reserve. Around the campsite. Trail 'A'. to the top of the mountain	0.4933	-791359
Pristimantis latidiscus	QCAZ 65500	Esmeraldas, Tesoro Escondido Reserve. Around the campsite. Trail 'A'. to the top of the mountain	0.4951	-791366
Pristimantis latidiscus	QCAZ 65501	Esmeraldas, Tesoro Escondido Reserve. Around the campsite. Trail 'A'. to the top of the mountain	0.4971	-791369
Pristimantis latidiscus	QCAZ 65502	Esmeraldas, Tesoro Escondido Reserve. Around the campsite. Trail 'A'. to the top of the mountain	0.4971	-791369
Pristimantis latidiscus	QCAZ 65510	Esmeraldas, Tesoro Escondido Reserve. Trail 'A'. Hike from the 'telephone booth' to the campsite	0.5034	-791443
Pristimantis latidiscus	QCAZ 65513	Esmeraldas, Tesoro Escondido Reserve. Hike along Trail 'A' through the forest, from the Gualpí River bridge to the Reserve's house	0.5339	-791442
Pristimantis latidiscus	QCAZ 65516	Esmeraldas, Tesoro Escondido Reserve. 'Cordillera' along the montane ridge	0.5354	-7914816
Pristimantis latidiscus	QCAZ 65518	Esmeraldas, Tesoro Escondido Reserve. Camarón River	0.5452	-791377
Pristimantis latidiscus	QCAZ 65520	Esmeraldas, Tesoro Escondido Reserve. Camarón River	0.5452	-791392
Pristimantis latidiscus	QCAZ 65521	Esmeraldas, Tesoro Escondido Reserve. Camarón River	0.5454	-791382
Pristimantis latidiscus	QCAZ 65522	Esmeraldas, Tesoro Escondido Reserve. Camarón River	0.5452	-791395
Pristimantis latidiscus	QCAZ 65523	Esmeraldas, Tesoro Escondido Reserve. Camarón River	0.5440	-791408
Pristimantis latidiscus	QCAZ 65524	Esmeraldas, Tesoro Escondido Reserve. Camarón River	0.5443	-791425
Pristimantis latidiscus	QCAZ 65526	Esmeraldas, Tesoro Escondido Reserve. Camarón River	0.5452	-791380
Pristimantis latidiscus	QCAZ 65534	Esmeraldas, Tesoro Escondido Reserve. Main cabin of the Reserve	0.5444	-791436
Pristimantis latidiscus	QCAZ 65537	Esmeraldas, Tesoro Escondido Reserve. Main cabin of the Reserve	0.5443	-791442
Pristimantis latidiscus	QCAZ 65538	Esmeraldas, Tesoro Escondido Reserve. Main cabin of the Reserve	0.5445	-791440
Pristimantis latidiscus	QCAZ 65539	Esmeraldas, Tesoro Escondido Reserve. Gualpí River	0.5315	-791462
Pristimantis latidiscus	QCAZ 65550	Esmeraldas, Tesoro Escondido Reserve. 'Cordillera' along the montane ridge	0.5348	-791523
Pristimantis latidiscus	QCAZ 65552	Esmeraldas, Tesoro Escondido Reserve. Around the campsite. Trail 'A'. to the top of the mountain	0.4938	-791359
Pristimantis latidiscus	QCAZ 65557	Esmeraldas, Tesoro Escondido Reserve. Hike along Trail 'A' through the forest, from the Gualpí River bridge to the Reserve's house	0.5349	-791431
Pristimantis latidiscus	QCAZ 65563	Esmeraldas, Tesoro Escondido Reserve. 'Cordillera' along the montane ridge	0.5350	-791519
Pristimantis latidiscus	QCAZ 65583	Esmeraldas, Tesoro Escondido Reserve. Around the campsite. Trail 'A'. to the top of the mountain	0.4937	-791359
Pristimantis latidiscus	QCAZ 65592	Esmeraldas, Tesoro Escondido Reserve. Around the campsite. Toro Birds Trail	0.5009	-791363
Pristimantis latidiscus	QCAZ 65593	Esmeraldas, Tesoro Escondido Reserve. Around the campsite. Toro Birds Trail	0.5006	-791364
Pristimantis latidiscus	QCAZ 65594	Esmeraldas, Tesoro Escondido Reserve. Around the campsite. Toro Birds Trail	0.4986	-791374
Pristimantis latidiscus	QCAZ 65598	Esmeraldas, Tesoro Escondido Reserve. Around the campsite. Toro Birds Trail	0.5010	-791365
Pristimantis latidiscus	QCAZ 65600	Esmeraldas, Tesoro Escondido Reserve. Trail 'A'. Hike from the 'telephone booth' to the campsite	0.5056	-791440
Pristimantis latidiscus	QCAZ 65603	Esmeraldas, Tesoro Escondido Reserve. Trail 'A'. Hike from the 'telephone booth' to the campsite	0.5067	-791442
Pristimantis latidiscus	QCAZ 66612	Esmeraldas, Durango. 20 km southeast by straight line from Tundaloma Lodge. Riverbank of a tributary to the Durango River	10361	-786190
Pristimantis latidiscus	QCAZ 66613	Esmeraldas, Durango. 20 km southeast by straight line from Tundaloma Lodge. Riverbank of a tributary to the Durango River	10359	-786230
Pristimantis latidiscus	QCAZ 66614	Esmeraldas, Durango. 20 km southeast by straight line from Tundaloma Lodge. Riverbank of a tributary to the Durango River	10350	-786231
Pristimantis latidiscus	QCAZ 66616	Esmeraldas, Durango. 20 km southeast by straight line from Tundaloma Lodge. Riverbank of a tributary to the Durango River	10361	-786227
Pristimantis latidiscus	QCAZ 66618	Esmeraldas, Durango. 20 km southeast by straight line from Tundaloma Lodge. Riverbank of a tributary to the Durango River	10348	-786231
Pristimantis latidiscus	QCAZ 66619	Esmeraldas, Durango. Surroundings of Tundaloma Lodge. Los Cucos Trail. Riverbank of a tributary to the Durango River	11813	-787514
Pristimantis latidiscus	QCAZ 66620	Esmeraldas, Durango. Surroundings of Tundaloma Lodge. Los Cucos Trail	11829	-787527
Pristimantis latidiscus	QCAZ 66621	Esmeraldas, Durango. 20 km southeast by straight line from Tundaloma Lodge. Trail leading to the Durango River	10369	-786267
Pristimantis latidiscus	QCAZ 67388	Pichincha, Ganaderos Orenses	-0.0923	-789905
Pristimantis latidiscus	QCAZ 67389	Pichincha, Ganaderos Orenses	-0.0929	-789895
Pristimantis latidiscus	QCAZ 67390	Pichincha, Ganaderos Orenses	-0.0925	-789876
Pristimantis latidiscus	QCAZ 67391	Manabí, Camarones	-0.1218	-801156
Pristimantis latidiscus	QCAZ 67393	Manabí, Camarones	-0.1220	-801155
Pristimantis latidiscus	QCAZ 67394	Manabí, Camarones	-0.1159	-801244
Pristimantis latidiscus	QCAZ 67402	Manabí, Camarones	-0.1050	-801078
Pristimantis latidiscus	QCAZ 67403	Manabí, Camarones	-0.1211	-801149
Pristimantis latidiscus	QCAZ 67404	Manabí, Camarones	-0.1198	-801146
Pristimantis latidiscus	QCAZ 67429	Manabí, Camarones	-0.1244	-801178
Pristimantis latidiscus	QCAZ 76561	Pichincha, Monterreal Rainforest Ecolodge. Trail to the caves	-0.0934	-789888
Pristimantis latidiscus	QCAZ 76606	Pichincha, Río Silanche Bird Sanctuary (Mindo Cloudforest Foundation)	0.1467	-791430
Pristimantis latidiscus	QCAZ 77120	Pichincha, Milpe Bird Sanctuary (Mindo Cloudforest Foundation). Trails within the reserve	0.035	-788671
Pristimantis latidiscus	QCAZ 78617	Pichincha, Milpe Bird Sanctuary (Mindo Cloudforest Foundation)	0.0323	-788663
Pristimantis latidiscus	QCAZ 78618	Pichincha, Milpe Gardens	0.0377	-788700
Pristimantis nyctophylax	QCAZ 15310	Pichincha, Orito River. Near the Petroecuador pumping station	-0.3056	-788692
Pristimantis nyctophylax	QCAZ 31319	Pichincha, Hacienda La Hesperia, between Unión del Toachi and Manuel Cornejo Astorga (Tandapi), within the Toachi-Pilatón Protected Forest Reserve	-0.3502	-788509
Pristimantis nyctophylax	QCAZ 32288	Pichincha, Nambillo River Gorge	-0.0808	-787516
Pristimantis nyctophylax	QCAZ 35359	Cotopaxi, San Francisco de Las Pampas	-0.4333	-789666
Pristimantis nyctophylax	QCAZ 36739	Bolívar, Telimbela Sector. Elisa Mariño de Carvajal School	-16658	-791720
Pristimantis nyctophylax	QCAZ 36741	Bolívar, Telimbela Sector. Elisa Mariño de Carvajal School	-16658	-791720
Pristimantis nyctophylax	QCAZ 48091	Cotopaxi, San Francisco de Las Pampas. Esmeraldas River. On the property of César Tapia	-0.4219	-789779
Pristimantis nyctophylax	QCAZ 49637	Guayas, Tamarindo River. From the Tamarindo River bridge on the Naranjal–Cuenca road, approximately 500 meters upstream on the right bank of the river	-26336	-794612
Pristimantis nyctophylax	QCAZ 49638	Guayas, Tamarindo River. From the Tamarindo River bridge on the Naranjal–Cuenca road, approximately 500 meters upstream on the right bank of the river	-26336	-794612
Pristimantis nyctophylax	QCAZ 62898	Pichincha, Cunuco, approximately 6 km from Mindo	-0.0096	-788084
Pristimantis nyctophylax	QCAZ 67675	Pichincha, Orongo Ecological Farm. Palmitopamba-Nanegal road. Buffer zone of the Maquipucuna Reserve	0.1536	-786665
Pristimantis nyctophylax	QCAZ 70560	Santa Elena, Loma Alta Ecological Reserve. La Mona Stream	-18307	-806097
Pristimantis nyctophylax	QCAZ 72334	Santo Domingo de los Tsáchilas, Río Faisanes	-0.3008	-788729
Pristimantis nyctophylax	QCAZ 78112	Guayas, Guayas Province. El Triunfo Canton. Location: Rancho Alemán	-23371	-792130
